# Supplementary material for: Decoding the Digital Pulse: Bibliometric Analysis of 25 Years in Digital Health Research Through the Journal of Medical Internet Research
Source: J Med Internet Res. 2024 Nov 15;26:e60057. doi: 10.2196/60057 (PMC11607559; doi:10.2196/60057)
Supplement: Multimedia Appendix 3 [file jmir_v26i1e60057_app3.zip]

Archive with 16 entries (11 files):
- scripts/
- scripts/download-articles-from-pubmed.py
- scripts/keyword-extraction/
- scripts/future-prediction/
- scripts/keyword-extraction/0_keyword-extraction-conventional-nlp.py
- scripts/keyword-extraction/1_keyword-extraction-eval.py
- scripts/keyword-extraction/0_keyword-extraction-opus.py
- scripts/keyword-extraction/0_keyword-extraction-gemini.py
- scripts/keyword-extraction/data/
- scripts/future-prediction/1_future-prediction-eval.py
- scripts/future-prediction/0_future-prediction.py
- scripts/future-prediction/0_future-prediction-opus.py
- scripts/future-prediction/data/
- scripts/keyword-extraction/data/keywords.parquet
- scripts/future-prediction/data/2024-ground-truth.json
- scripts/future-prediction/data/2024-model-prediction.csv
