# Supplementary material for: Decoding the Digital Pulse: Bibliometric Analysis of 25 Years in Digital Health Research Through the Journal of Medical Internet Research
Source: J Med Internet Res. 2024 Nov 15;26:e60057. doi: 10.2196/60057 (PMC11607559; doi:10.2196/60057)
Supplement: Multimedia Appendix 3 [file jmir_v26i1e60057_app3.zip › scripts/download-articles-from-pubmed.py]

from Bio import Entrez
import json
import os

def search_jmir_articles_paginated(email, results_per_batch=100, max_results=1000000, output_file='jmir_articles.jsonl'):
    """
    Search for articles from the Journal of Medical Internet Research and retrieve their abstracts,
    keywords, MeSH terms. Results are paginated and saved to a JSONL file.

    :param email: Your email to use with the Entrez API.
    :param results_per_batch: Number of articles to fetch per batch (max 1000 due to API limits).
    :param max_results: Maximum number of articles to fetch in total.
    :param output_file: Path to the output JSONL file to save the articles.
    """
    Entrez.email = email
    search_query = '("Journal of Medical Internet Research"[Journal])'
    
    if os.path.exists(output_file):
        ### read the number of lines in the file
        with open(output_file, 'r', encoding="utf-8") as file_in:
            start_at = sum(1 for line in file_in)
    else:
        start_at = 0
        
    print(f"Fetching articles from JMIR, starting at {start_at + 1}")
    
    for start in range(start_at, max_results, results_per_batch):
        print(f"Fetching articles {start + 1} to {min(start + results_per_batch, max_results)}")
        # Adjust batch size for the final fetch
        batch_size = min(results_per_batch, max_results - start)
        
        # Search for articles in JMIR
        search_handle = Entrez.esearch(db="pubmed", term=search_query, retmax=batch_size, retstart=start)
        search_results = Entrez.read(search_handle, validate=False)
        search_handle.close()
        
        id_list = search_results["IdList"]
        
        if not id_list:
            break  # No more articles found
        
        # Fetch details for this batch of articles
        fetch_handle = Entrez.efetch(db="pubmed", id=id_list, retmode="xml")
        articles = Entrez.read(fetch_handle, validate=False)
        fetch_handle.close()
                
        with open(output_file, 'a', encoding="utf-8") as file_out:
            for article in articles['PubmedArticle']:                
                file_out.write(json.dumps(article, ensure_ascii=False) + '\n')

    print(f"Articles saved to {output_file}")

# Example usage
search_jmir_articles_paginated(email='your_email@example.com', results_per_batch=100, max_results=1000000)
