# Supplementary material for: Decoding the Digital Pulse: Bibliometric Analysis of 25 Years in Digital Health Research Through the Journal of Medical Internet Research
Source: J Med Internet Res. 2024 Nov 15;26:e60057. doi: 10.2196/60057 (PMC11607559; doi:10.2196/60057)
Supplement: Multimedia Appendix 3 [file jmir_v26i1e60057_app3.zip › scripts/keyword-extraction/0_keyword-extraction-conventional-nlp.py]

import os
import json
import pandas as pd
import numpy as np
from tqdm import tqdm
from keybert import KeyBERT
import spacy

model_name = "en_core_sci_lg"

for m in ["en_core_sci_lg", "en_core_sci_md"]:

    output_name = f"keybert-spacy-{model_name}"
    caption_file = "./data/keywords.parquet"

    nlp = spacy.load(
        model_name, exclude=["tagger", "parser", "ner", "attribute_ruler", "lemmatizer"]
    )

    kw_model = KeyBERT(model=nlp)

    output_file = f"./output/jmir-{output_name}.jsonl"

    if os.path.exists(output_file):
        already_processed = len(pd.read_json(output_file, lines=True))
    else:
        already_processed = 0

    title_articles = pd.read_json(caption_file, lines=True)

    batch_size = 50

    title_abstracts = list(
        zip(
            title_articles["ArticleTitle"].tolist(),
            title_articles["AbstractText"].tolist(),
        )
    )

    batches = np.array_split(title_abstracts, len(title_abstracts) // batch_size)

    for batch in tqdm(batches, total=len(batches)):
        # batch = title_abstracts[i:i+batch_size]
        titles = [title for title, abstract in batch]
        abstracts = [abstract for title, abstract in batch]
        title_abstracts = [
            title + "\n" + abstract for title, abstract in zip(titles, abstracts)
        ]
        keywords = kw_model.extract_keywords(
            title_abstracts, keyphrase_ngram_range=(1, 3), stop_words=None, top_n=9
        )

        with open(output_file, "a", encoding="utf-8") as f:
            for kw in keywords:
                data = {
                    "keywords": kw,
                }
                f.write(json.dumps(data, ensure_ascii=False) + "\n")
