# Supplementary material for: Decoding the Digital Pulse: Bibliometric Analysis of 25 Years in Digital Health Research Through the Journal of Medical Internet Research
Source: J Med Internet Res. 2024 Nov 15;26:e60057. doi: 10.2196/60057 (PMC11607559; doi:10.2196/60057)
Supplement: Multimedia Appendix 3 [file jmir_v26i1e60057_app3.zip › scripts/keyword-extraction/1_keyword-extraction-eval.py]

import numpy as np
import pandas as pd

df = pd.read_parquet("./data/keywords.parquet")
d = {}

def process_row(x, column):
    column_keywords = set(k.lower() for k in x[column])
    total_keywords = set(k.lower() for k in x["MeSH + Keywords"])

    # Find matches
    matches = column_keywords & total_keywords
    
    # if keyword in total_keywords or keyword in x['ArticleTitle'].lower() or keyword in x['AbstractText'].lower():
    matches_with_title_and_abstract = [
        k
        for k in column_keywords
        if k in total_keywords
        or k in x["ArticleTitle"].lower()
        or k in x["AbstractText"].lower()
    ]

    # Calculate metrics
    accuracy_with_title_and_abstract = (
        len(matches_with_title_and_abstract) / len(column_keywords)
        if len(column_keywords) > 0
        else 0
    )
    accuracy = len(matches) / len(column_keywords) if len(column_keywords) > 0 else 0
    recall = len(matches) / len(total_keywords) if len(total_keywords) > 0 else 0
    precision = len(matches) / len(column_keywords) if len(column_keywords) > 0 else 0

    return accuracy_with_title_and_abstract, accuracy, recall, precision


# Usage in a DataFrame apply function
def apply_process_row(df, column):
    results = df.apply(lambda x: process_row(x, column), axis=1)
    accuracies_with_title_and_abstract, accuracies, recalls, precisions = zip(*results)
    return pd.Series(
        {
            "accuracy_with_title_and_abstract": np.mean(
                accuracies_with_title_and_abstract
            ),
            "accuracy": np.mean(accuracies),
            "recall": np.mean(recalls),
            "precision": np.mean(precisions),
        }
    )


columns_to_analyze = [x for x in list(df.columns) if x not in ["ArticleTitle", "AbstractText", "year"]]

precision_recall_f1_dict = {}

mesh_and_or_keywords_df = df[df["MeSH + Keywords"].map(len) != 0]

print(f"Accuracy, precision, recall and F1 was calculated for the articles that contain the ground truth in form of articles where at least either MeSH or Author Keywords present ({len(mesh_and_or_keywords_df)/len(df)*100:.2f}%, n = {len(mesh_and_or_keywords_df)}/{len(df)}).")

for column in columns_to_analyze:
    metrics = apply_process_row(mesh_and_or_keywords_df, column)
    accuracy_with_title_and_abstract = metrics["accuracy_with_title_and_abstract"]
    accuracy = metrics["accuracy"]
    recall = metrics["recall"]
    precision = metrics["precision"]
    f1 = (
        2 * (precision * recall) / (precision + recall)
        if (precision + recall) > 0
        else 0
    )

    average_number_of_words_per_keyword = df[column].apply(
        lambda x: (
            sum([len(y.strip().split(" ")) for y in x]) / len(x) if len(x) > 0 else 0
        )
    )
    sd_average_number_of_words_per_keyword = average_number_of_words_per_keyword.std()

    d[column] = {
        "accuracy_with_title_and_abstract": accuracy_with_title_and_abstract,
        "accuracy": accuracy,
        "precision": precision,
        "recall": recall,
        "f1": f1,
        "min": df[column].map(len).min(),
        "max": df[column].map(len).max(),
        "mean": df[column].map(len).mean(),
        "median": df[column].map(len).median(),
        "std": df[column].map(len).std(),
        "avg. no. of words / keyword": average_number_of_words_per_keyword.mean(),
        "std avg. no. of words / keyword": sd_average_number_of_words_per_keyword,
    }

result_df = pd.DataFrame(d).T
result_df = result_df.sort_values(by="accuracy", ascending=False)
result_df.index.name = "Method"
print(result_df.round(2))
