# Supplementary material for: Decoding the Digital Pulse: Bibliometric Analysis of 25 Years in Digital Health Research Through the Journal of Medical Internet Research
Source: J Med Internet Res. 2024 Nov 15;26:e60057. doi: 10.2196/60057 (PMC11607559; doi:10.2196/60057)
Supplement: Multimedia Appendix 3 [file jmir_v26i1e60057_app3.zip › scripts/keyword-extraction/0_keyword-extraction-opus.py]

import pandas as pd
from tqdm import tqdm
import os
import time
import json
from anthropic import Anthropic
client = Anthropic(
    api_key="sk-ant-....YOUR_API_KEY",
)

caption_file = "./data/keywords.parquet"
output_file = "./data/jmir-keywords-opus.jsonl"


prompt = '''You get a title and an abstract from the Journal of Medical Internet Research article. I want you to determine keywords that describe the article well and return ONLY a JSON list of around 6 to 12 keywords of the most significant keywords for that article (e.g., ["Keyword 1", "Keyword Term 2", "Keyword Term 3", ...]).

Important Note:
- Use concise keywords instead of long terms, e.g., instead of "COVID-19 Pandemic" you have to use the keywords "COVID-19" and "Pandemic" or instead of using "Artificial Intelligence Diagnostic Accuracy" you must use two separate keywords instead: "Artificial Intelligence" and "Diagnostic Accuracy".
- Ensure that each keyword is presented in Title Case, meaning the first letter of each word should be capitalized, except for short prepositions, articles, and conjunctions.

'''


if os.path.exists(output_file):
    already_processed = len(pd.read_json(output_file, lines=True))
else:
    already_processed = 0

title_articles = pd.read_parquet(caption_file)

for title, abstract in tqdm(
    zip(title_articles["ArticleTitle"].tolist()[already_processed:], title_articles["AbstractText"].tolist()[already_processed:]), total=len(title_articles) - already_processed
):
    keepTrying = True
    while keepTrying:
        try:
            response = client.messages.create(
                max_tokens=1024,
                messages=[
                    {
                        "role": "user",
                        "content": [
                            {
                                "type": "text",
                                "text": prompt + c,
                            }
                        ],
                    },
                ],
                model="claude-3-opus-20240229",
            )
            response = response.content[0]
            response_text = response.text
            keepTrying = False
        except Exception as e:
            response_text = "[]"
            keepTrying = False

    data = {
        "keywords": response_text,
        "feedback": feedback
    }

    with open(output_file, "a", encoding="utf-8") as f:
        f.write(json.dumps(data, ensure_ascii=False) + "\n")
