# Supplementary material for: Decoding the Digital Pulse: Bibliometric Analysis of 25 Years in Digital Health Research Through the Journal of Medical Internet Research
Source: J Med Internet Res. 2024 Nov 15;26:e60057. doi: 10.2196/60057 (PMC11607559; doi:10.2196/60057)
Supplement: Multimedia Appendix 3 [file jmir_v26i1e60057_app3.zip › scripts/keyword-extraction/0_keyword-extraction-gemini.py]

import glob
import os
import re
import json
import pandas as pd
import time
from tqdm import tqdm
from pathlib import Path
import base64
import google.generativeai as genai

def convert_to_json(feedback):
    pattern = r"safety_ratings \{\n  (.*): (.*?)\n  (.*): (.*?)\n\}"
    matches = re.findall(pattern, str(feedback), re.MULTILINE)
    result = []
    for match in matches:
        item = {match[0]: match[1], match[2]: match[3]}
        result.append(item)
    results = {item['category']: item['probability'] for item in result}
    return results

genai.configure(api_key="YOUR_API_KEY")
model = genai.GenerativeModel("gemini-pro")

safety_settings = [
    {
        "category": "HARM_CATEGORY_DANGEROUS",
        "threshold": "BLOCK_NONE",
    },
    {
        "category": "HARM_CATEGORY_HARASSMENT",
        "threshold": "BLOCK_NONE",
    },
    {
        "category": "HARM_CATEGORY_HATE_SPEECH",
        "threshold": "BLOCK_NONE",
    },
    {
        "category": "HARM_CATEGORY_SEXUALLY_EXPLICIT",
        "threshold": "BLOCK_NONE",
    },
    {
        "category": "HARM_CATEGORY_DANGEROUS_CONTENT",
        "threshold": "BLOCK_NONE",
    },
]

caption_file = "./data/keywords.parquet"
output_file = "./data/jmir-keywords-gemini-pro.jsonl"


prompt = '''You get a title and an abstract from the Journal of Medical Internet Research article. I want you to determine keywords that describe the article well and return ONLY a JSON list of around 6 to 12 keywords of the most significant keywords for that article (e.g., ["Keyword 1", "Keyword Term 2", "Keyword Term 3", ...]).

Important Note:
- Use concise keywords instead of long terms, e.g., instead of "COVID-19 Pandemic" you have to use the keywords "COVID-19" and "Pandemic" or instead of using "Artificial Intelligence Diagnostic Accuracy" you must use two separate keywords instead: "Artificial Intelligence" and "Diagnostic Accuracy".
- Ensure that each keyword is presented in Title Case, meaning the first letter of each word should be capitalized, except for short prepositions, articles, and conjunctions.

'''


if os.path.exists(output_file):
    already_processed = len(pd.read_json(output_file, lines=True))
else:
    already_processed = 0

title_articles = pd.read_parquet(caption_file)

for title, abstract in tqdm(
    zip(title_articles["ArticleTitle"].tolist()[already_processed:], title_articles["AbstractText"].tolist()[already_processed:]), total=len(title_articles) - already_processed
):
    keepTrying = True
    while keepTrying:
        try:
            response = model.generate_content(prompt + "Title: " + title + "\n" + "Abstract: " + abstract + "\n\nList of keywords: ", safety_settings=safety_settings, stream=False)
            response.resolve()
            feedback = convert_to_json(response.prompt_feedback)
            response_text = response.text
            keepTrying = False
        except Exception as e:
            response_text = "[]"
            feedback = convert_to_json(response.prompt_feedback)
            keepTrying = False

    data = {
        "keywords": response_text,
        "feedback": feedback
    }

    with open(output_file, "a", encoding="utf-8") as f:
        f.write(json.dumps(data, ensure_ascii=False) + "\n")
