# Supplementary material for: Decoding the Digital Pulse: Bibliometric Analysis of 25 Years in Digital Health Research Through the Journal of Medical Internet Research
Source: J Med Internet Res. 2024 Nov 15;26:e60057. doi: 10.2196/60057 (PMC11607559; doi:10.2196/60057)
Supplement: Multimedia Appendix 3 [file jmir_v26i1e60057_app3.zip › scripts/future-prediction/1_future-prediction-eval.py]

import pandas as pd
import json
import numpy as np
from sklearn.metrics import mean_absolute_error, mean_squared_error

df = pd.read_csv('./data/2024-model-prediction.csv')

with open('./data/2024-ground-truth.json') as f:
    check_dict = json.load(f)
    
df = df[df['keyword'].isin(check_dict.keys())]
df['check'] = df['keyword'].apply(lambda x: check_dict[x])

def calculate_metrics(df, model_column, check_column):
    mae = mean_absolute_error(df[check_column], df[model_column])
    mse = mean_squared_error(df[check_column], df[model_column])
    rmse = np.sqrt(mse)
    mape = np.mean(np.abs((df[check_column] - df[model_column]) / df[check_column])) * 100
    
    return {
        'MAE': mae,
        'MSE': mse,
        'RMSE': rmse,
        'MAPE': mape
    }

models = ['opus', 'arima', 'es', 'prophet', 'timesfm']
metrics = ['MAE', 'MSE', 'RMSE', 'MAPE']

# Calculate metrics for each model
results = {}
for model in models:
    results[model.upper()] = calculate_metrics(df, model, 'check')

# Create a DataFrame with the metrics
metrics_df = pd.DataFrame(results).T
metrics_df = metrics_df.round(2)

# Find the best performing model for each metric
best_models = metrics_df.idxmin()

# Calculate percentage improvement of the best model over others
improvements = pd.DataFrame(index=metrics_df.index, columns=metrics)

for metric in metrics:
    best_model = best_models[metric]
    best_value = metrics_df.loc[best_model, metric]
    
    for model in metrics_df.index:
        if model != best_model:
            current_value = metrics_df.loc[model, metric]
            improvement = (current_value - best_value) / current_value * 100
            improvements.loc[model, metric] = improvement

improvements = improvements.round(2)

# Print results
print("Metrics for each model:")
metrics_df.index.name = "Model"
print(metrics_df.sort_values(by="MAE"))
print("\nBest performing model for each metric:")
print(best_models)
print("\nPercentage improvement of the best model over others:")
print(improvements)
