# Supplementary material for: Decoding the Digital Pulse: Bibliometric Analysis of 25 Years in Digital Health Research Through the Journal of Medical Internet Research
Source: J Med Internet Res. 2024 Nov 15;26:e60057. doi: 10.2196/60057 (PMC11607559; doi:10.2196/60057)
Supplement: Multimedia Appendix 3 [file jmir_v26i1e60057_app3.zip › scripts/future-prediction/0_future-prediction.py]

import pandas as pd
import numpy as np
from statsmodels.tsa.arima.model import ARIMA
from statsmodels.tsa.holtwinters import ExponentialSmoothing
from prophet import Prophet
from tqdm import tqdm
import json
import warnings
import logging
from multiprocessing import Pool, cpu_count
import timesfm

logging.getLogger('prophet').setLevel(logging.WARNING)
logging.getLogger('cmdstanpy').setLevel(logging.ERROR)
warnings.filterwarnings('ignore')

def bound_predictions(predictions):
    return np.clip(predictions, 0, 100)

def predict_arima(data):
    model = ARIMA(data['%'], order=(1,1,1))
    results = model.fit()
    forecast = results.forecast(steps=3)
    return bound_predictions(forecast.values)

def predict_exponential_smoothing(data):
    model = ExponentialSmoothing(data['%'], trend='add', seasonal='add', seasonal_periods=12)
    results = model.fit()
    forecast = results.forecast(3)
    return bound_predictions(forecast.values)

def predict_prophet(data):
    df = data.rename(columns={'year': 'ds', '%': 'y'})
    model = Prophet(growth='logistic', n_changepoints=5, mcmc_samples=0)
    df['cap'] = 100
    df['floor'] = 0
    model.fit(df)
    future = model.make_future_dataframe(periods=3, freq='Y')
    future['cap'] = 100
    future['floor'] = 0
    forecast = model.predict(future)
    return bound_predictions(forecast['yhat'].tail(3).values)

def process_keyword(args):
    logging.getLogger('prophet').setLevel(logging.WARNING)
    logging.getLogger('cmdstanpy').setLevel(logging.ERROR)
    
    k, data = args
    arima_pred = predict_arima(data)
    es_pred = predict_exponential_smoothing(data)
    prophet_pred = predict_prophet(data)
    
    return {
        'keyword': k,
        'arima': json.dumps({str(year): round(pred, 2) for year, pred in zip([2024, 2025, 2026], arima_pred)}),
        'es': json.dumps({str(year): round(pred, 2) for year, pred in zip([2024, 2025, 2026], es_pred)}),
        'prophet': json.dumps({str(year): round(pred, 2) for year, pred in zip([2024, 2025, 2026], prophet_pred)})
    }

def main():
    print("Loading data...")
    df = pd.read_parquet("./jmir-keywords.parquet")
    df = df.rename(columns={"proportion (%)": "%"})

    print("Preparing data...")
    all_data = {}
    for k in tqdm(df['keyword'].unique(), desc="Preparing data"):
        pdf = df[df["keyword"] == k][['%', 'year']].reset_index(drop=True).round(2)
        complete_data = pd.DataFrame({'year': range(1999, 2024)}).merge(pdf, on='year', how='left').fillna(0)
        all_data[k] = complete_data

    print("Processing keywords...")
    with Pool(processes=cpu_count()) as pool:
        results = list(tqdm(pool.imap(process_keyword, all_data.items()), total=len(all_data), desc="Processing keywords"))

    print("Preparing output...")
    arima_df = pd.DataFrame([(r['keyword'], r['arima']) for r in results], columns=['keyword', 'output'])
    es_df = pd.DataFrame([(r['keyword'], r['es']) for r in results], columns=['keyword', 'output'])
    prophet_df = pd.DataFrame([(r['keyword'], r['prophet']) for r in results], columns=['keyword', 'output'])

    print("Saving results...")
    arima_df.to_json("./output/jmir-keywords-prediction-arima.jsonl", orient="records", lines=True)
    es_df.to_json("./output/jmir-keywords-prediction-es.jsonl", orient="records", lines=True)
    prophet_df.to_json("./output/jmir-keywords-prediction-prophet.jsonl", orient="records", lines=True)
    
    print("Running TimesFM...")
    df['ds'] = df['year']
    df['ds'] = df['ds'].apply(lambda x: f"{x}-12-31")
    df['ds'] = pd.to_datetime(df['ds'])
    df = df.drop(columns=['year', 'n', 'number_of_articles'])
    df.rename(columns={"keyword": "unique_id"}, inplace=True)
    tfm = timesfm.TimesFm(
        context_len=32, # or 28
        horizon_len=3,
        input_patch_len=32,
        output_patch_len=128,
        num_layers=20,
        model_dims=1280,
        backend="gpu",
    )
    tfm.load_from_checkpoint(repo_id="google/timesfm-1.0-200m")
    forecast_df = tfm.forecast_on_df(
        inputs=df,
        freq="Y",
        value_name="%",
        num_jobs=-1,
    )
    rdf = forecast_df[['unique_id', 'ds', 'timesfm']].copy()
    rdf.rename(columns={"timesfm": "%", "ds": "year", "unique_id": "keyword"}, inplace=True)
    rdf['year'] = rdf['year'].dt.year
    rdf = rdf.groupby('keyword')[['year', '%']].apply(lambda x: x.set_index('year')['%'].to_dict()).reset_index()
    rdf.columns = ['keyword', 'output']
    rdf['output'] = rdf['output'].apply(lambda x: json.dumps(x))
    rdf.to_json('./output/jmir-keywords-prediction-timesfm.jsonl', orient='records', lines=True)
    
    print("Done!")

if __name__ == '__main__':
    main()
