# Supplementary material for: Decoding the Digital Pulse: Bibliometric Analysis of 25 Years in Digital Health Research Through the Journal of Medical Internet Research
Source: J Med Internet Res. 2024 Nov 15;26:e60057. doi: 10.2196/60057 (PMC11607559; doi:10.2196/60057)
Supplement: Multimedia Appendix 3 [file jmir_v26i1e60057_app3.zip › scripts/future-prediction/0_future-prediction-opus.py]

import pandas as pd
from tqdm import tqdm
import os
import time
import json
from anthropic import Anthropic
client = Anthropic(
    api_key="sk-...YOUR_API_KEY",
)

caption_file = "../keyword-extraction/data/keywords.parquet"
output_file = "./data/jmir-keywords-prediction-opus.jsonl"

df = pd.read_parquet(input_file)

already_processed_lines = len(open(output_file).readlines()) if os.path.exists(output_file) else 0

keywords = sorted(list(df["keyword"].unique()))[already_processed_lines:]

for k in tqdm(keywords, total=len(keywords)):
    pdf = df[df["keyword"] == k]
    pdf = pdf.rename(columns={"proportion (%)": "%"})
    data = pdf[['%', 'year']].reset_index(drop=True).round(2).to_dict(orient="records")
    complete_data = []

    for i in range(1999, 2024):
        if i not in [d["year"] for d in data]:
            complete_data.append({"year": i, "%": 0})
        else:
            complete_data.append(data.pop(0))
            
    cdf = pd.DataFrame(complete_data)
    output_format = {2024: "Prediction_for_2024", 2025: "Prediction_for_2025", 2026: "Prediction_for_2026"}
    
    prompt = '''You get a title and an abstract from the Journal of Medical Internet Research article. I want you to determine keywords that describe the article well and return ONLY a JSON list of around 6 to 12 keywords of the most significant keywords for that article (e.g., ["Keyword 1", "Keyword Term 2", "Keyword Term 3", ...]).

    Important Note:
    - Use concise keywords instead of long terms, e.g., instead of "COVID-19 Pandemic" you have to use the keywords "COVID-19" and "Pandemic" or instead of using "Artificial Intelligence Diagnostic Accuracy" you must use two separate keywords instead: "Artificial Intelligence" and "Diagnostic Accuracy".
    - Ensure that each keyword is presented in Title Case, meaning the first letter of each word should be capitalized, except for short prepositions, articles, and conjunctions.

    '''
    
    keepTrying = True
    while keepTrying:
        try:
            response = client.messages.create(
                max_tokens=1024,
                messages=[
                    {
                        "role": "user",
                        "content": [
                            {
                                "type": "text",
                                "text": p,
                            }
                        ],
                    },
                ],
                model="claude-3-opus-20240229",
            )
            keepTrying = False
        except Exception as e:
            time.sleep(300)
            print("Retrying after 5 minutes...")
            
    output_data = {
        'keyword': k,
        'output': response.content[0].text
    }
            
    with open(output_file, 'a', encoding="utf-8") as f:
        f.write(json.dumps(output_data, ensure_ascii=False) + '\n')
