# Supplementary material for: Decoding the Digital Pulse: Bibliometric Analysis of 25 Years in Digital Health Research Through the Journal of Medical Internet Research
Source: J Med Internet Res. 2024 Nov 15;26:e60057. doi: 10.2196/60057 (PMC11607559; doi:10.2196/60057)
Supplement: Multimedia Appendix 3 [file jmir_v26i1e60057_app3.zip › scripts/future-prediction/data/2024-ground-truth.json]

{
    "Scoping Review": 4.411764705882353,
    "Consultation": 1.4705882352941175,
    "Digital Literacy": 1.4705882352941175,
    "Preferred Reporting Items For Systematic Reviews And Meta-Analyses Extension For Scoping Reviews": 1.4705882352941175,
    "Training": 1.4705882352941175,
    "Review": 2.941176470588235,
    "Gerontology": 2.941176470588235,
    "Telehealth": 4.411764705882353,
    "User": 1.4705882352941175,
    "Data Extraction": 1.4705882352941175,
    "Telemonitoring": 1.4705882352941175,
    "Prisma-Scr": 1.4705882352941175,
    "Health Care Professionals": 2.941176470588235,
    "Health Care Professional": 1.4705882352941175,
    "Users": 2.941176470588235,
    "Caregivers": 2.941176470588235,
    "COVID-19": 4.411764705882353,
    "Training Service": 1.4705882352941175,
    "Digital Divide": 1.4705882352941175,
    "Phone": 1.4705882352941175,
    "Geriatric": 2.941176470588235,
    "Caregiver": 1.4705882352941175,
    "Geriatrics": 2.941176470588235,
    "Humans": 66.17647058823529,
    "Older Adults": 5.88235294117647,
    "Aged": 22.058823529411764,
    "Telemedicine": 16.176470588235293,
    "Older Adult": 2.941176470588235,
    "Modality Of Care": 1.4705882352941175,
    "Consultations": 1.4705882352941175,
    "Video Consultations": 1.4705882352941175,
    "Education": 1.4705882352941175,
    "Phones": 1.4705882352941175,
    "Adult": 16.176470588235293,
    "Ehealth": 7.352941176470589,
    "Lifestyle Risk Behaviors": 1.4705882352941175,
    "Female": 29.411764705882355,
    "Mobile Phone": 13.23529411764706,
    "Multiple Health Behavior Change": 1.4705882352941175,
    "Risk-Taking": 1.4705882352941175,
    "Life Style": 1.4705882352941175,
    "Health Behavior": 1.4705882352941175,
    "Male": 30.88235294117647,
    "Randomized Controlled Trials as Topic": 2.941176470588235,
    "Middle Aged": 23.52941176470588,
    "Exercise": 8.823529411764707,
    "Evidence-Based Medicine": 1.4705882352941175,
    "History, 21st Century": 1.4705882352941175,
    "Natural Language Processing": 10.294117647058822,
    "Medical Informatics": 1.4705882352941175,
    "Information Retrieval": 1.4705882352941175,
    "History, 20th Century": 1.4705882352941175,
    "Health Information": 1.4705882352941175,
    "Journal": 1.4705882352941175,
    "Evidence-Based": 1.4705882352941175,
    "Health Information Research Unit": 1.4705882352941175,
    "Health Informatics": 1.4705882352941175,
    "Article": 1.4705882352941175,
    "Hiru": 1.4705882352941175,
    "Boolean": 1.4705882352941175,
    "Nlp": 5.88235294117647,
    "Machine Learning": 7.352941176470589,
    "United Kingdom": 1.4705882352941175,
    "Disability": 1.4705882352941175,
    "Tool": 1.4705882352941175,
    "Assistive Technology": 1.4705882352941175,
    "Cocreation": 1.4705882352941175,
    "North Norfolk": 1.4705882352941175,
    "Barrier": 1.4705882352941175,
    "Aging": 2.941176470588235,
    "Research Trial": 1.4705882352941175,
    "Aging In Place": 1.4705882352941175,
    "Use": 1.4705882352941175,
    "Independent Living": 1.4705882352941175,
    "Uk": 1.4705882352941175,
    "Self-Help Devices": 1.4705882352941175,
    "Aged, 80 and over": 4.411764705882353,
    "Injury": 1.4705882352941175,
    "Design": 1.4705882352941175,
    "Dancing": 1.4705882352941175,
    "Image": 1.4705882352941175,
    "Cognitive Performance": 1.4705882352941175,
    "Sport": 1.4705882352941175,
    "Imaging": 1.4705882352941175,
    "Dance": 1.4705882352941175,
    "Randomized": 1.4705882352941175,
    "Controlled Trials": 1.4705882352941175,
    "Elderly": 1.4705882352941175,
    "Elder": 1.4705882352941175,
    "Imagination": 1.4705882352941175,
    "Somatosensory Dance": 1.4705882352941175,
    "Games": 1.4705882352941175,
    "Somatosensory Game": 1.4705882352941175,
    "Sports": 4.411764705882353,
    "Gaming": 1.4705882352941175,
    "Physical Function": 1.4705882352941175,
    "Digital": 1.4705882352941175,
    "Cognition": 2.941176470588235,
    "Rct": 1.4705882352941175,
    "Brain": 1.4705882352941175,
    "Dancer": 1.4705882352941175,
    "Neuroscience": 1.4705882352941175,
    "Movement": 4.411764705882353,
    "Demoralization": 1.4705882352941175,
    "Older People": 1.4705882352941175,
    "Cognitive": 1.4705882352941175,
    "Controlled Trial": 1.4705882352941175,
    "Game": 1.4705882352941175,
    "Older Person": 1.4705882352941175,
    "Quality Of Life": 1.4705882352941175,
    "Resilience": 1.4705882352941175,
    "Somatosensory": 1.4705882352941175,
    "Imagery": 1.4705882352941175,
    "Ageing": 1.4705882352941175,
    "Surveys and Questionnaires": 4.411764705882353,
    "Ownership": 1.4705882352941175,
    "Health Equity": 1.4705882352941175,
    "Technology": 7.352941176470589,
    "United States": 1.4705882352941175,
    "Young Adult": 5.88235294117647,
    "Wearable Electronic Devices": 2.941176470588235,
    "Sociodemographic": 1.4705882352941175,
    "Sociodemographic Factors": 1.4705882352941175,
    "Adolescent": 5.88235294117647,
    "Adoption": 1.4705882352941175,
    "Health Insurance": 1.4705882352941175,
    "Usage Patterns": 1.4705882352941175,
    "Public Health": 4.411764705882353,
    "Wearable Devices": 1.4705882352941175,
    "Digital Health": 11.76470588235294,
    "Survey": 2.941176470588235,
    "Chatgpt": 11.76470588235294,
    "Qualitative Research": 7.352941176470589,
    "Qualitative Content Analysis": 1.4705882352941175,
    "Theoretical Domains Framework": 1.4705882352941175,
    "Clinical Competence": 1.4705882352941175,
    "Licensure, Medical": 1.4705882352941175,
    "Review Methods": 2.941176470588235,
    "Large Language Model, Chatgpt, Medical Licensing Examination, Medical Education": 1.4705882352941175,
    "Systematic": 2.941176470588235,
    "Llms": 2.941176470588235,
    "Meta-Analysis": 5.88235294117647,
    "Educational Measurement": 1.4705882352941175,
    "Artificial Intelligence": 16.176470588235293,
    "Language Models": 1.4705882352941175,
    "Education, Medical": 1.4705882352941175,
    "Ai": 5.88235294117647,
    "Junior Clinician": 1.4705882352941175,
    "Letter Writing": 1.4705882352941175,
    "Llm": 2.941176470588235,
    "Referral Letter": 1.4705882352941175,
    "Fictional Electronic Record": 1.4705882352941175,
    "Simulated Environment": 1.4705882352941175,
    "Continuity Of Care": 1.4705882352941175,
    "Urology": 1.4705882352941175,
    "Consultation Note": 1.4705882352941175,
    "Large Language Model": 4.411764705882353,
    "Electronic Health Records": 5.88235294117647,
    "Language": 5.88235294117647,
    "Primary Care": 2.941176470588235,
    "Patient Discharge": 1.4705882352941175,
    "Discharge Summaries": 1.4705882352941175,
    "Single-Blind Method": 1.4705882352941175,
    "Single-Blinded": 1.4705882352941175,
    "User-Computer Interface": 1.4705882352941175,
    "Conversational Assistant": 1.4705882352941175,
    "Delivery of Health Care": 5.88235294117647,
    "Electronic Health": 1.4705882352941175,
    "Mobile Health": 8.823529411764707,
    "Communication": 2.941176470588235,
    "Conversational Agent": 1.4705882352941175,
    "Health Information Technology": 1.4705882352941175,
    "Chatbot": 4.411764705882353,
    "Nomograms": 1.4705882352941175,
    "Retrospective Studies": 4.411764705882353,
    "Lower Urinary Tract Symptoms": 1.4705882352941175,
    "Bladder Outlet Obstruction": 1.4705882352941175,
    "Video Urodynamic Study": 1.4705882352941175,
    "Urinary Bladder Neck Obstruction": 1.4705882352941175,
    "Nomogram": 1.4705882352941175,
    "Urodynamics": 1.4705882352941175,
    "Taiwan": 1.4705882352941175,
    "Long-Term Care": 1.4705882352941175,
    "Frail Elderly": 1.4705882352941175,
    "Video Games": 1.4705882352941175,
    "Exergame": 1.4705882352941175,
    "Resistance Training": 1.4705882352941175,
    "Sarcopenia": 1.4705882352941175,
    "Rural Population": 1.4705882352941175,
    "Multicomponent Training": 1.4705882352941175,
    "Ring Fit Adventure": 1.4705882352941175,
    "Frailty": 1.4705882352941175,
    "Exercise Therapy": 1.4705882352941175,
    "Noncommunicable Disease": 1.4705882352941175,
    "Conversational Agents": 1.4705882352941175,
    "Self-Management": 4.411764705882353,
    "Remote Monitoring": 1.4705882352941175,
    "Noncommunicable Diseases": 1.4705882352941175,
    "Emhl": 1.4705882352941175,
    "Health Literacy": 4.411764705882353,
    "Age-Related Difference": 1.4705882352941175,
    "Ehealth Literacy": 2.941176470588235,
    "Age Factors": 1.4705882352941175,
    "Mental Health": 4.411764705882353,
    "Electronic Mental Health Literacy": 1.4705882352941175,
    "Mental Health Literacy": 1.4705882352941175,
    "China": 1.4705882352941175,
    "Twitter": 2.941176470588235,
    "Digital Dementia": 1.4705882352941175,
    "Dementia": 2.941176470588235,
    "Emotions": 1.4705882352941175,
    "Social Media": 2.941176470588235,
    "Cardiovascular": 1.4705882352941175,
    "Heart": 1.4705882352941175,
    "Pharmacy": 1.4705882352941175,
    "Pharmacology": 1.4705882352941175,
    "Pharmaceutics": 1.4705882352941175,
    "Pharmaceutic": 1.4705882352941175,
    "Syntheses": 1.4705882352941175,
    "Synthesis": 1.4705882352941175,
    "Medication Adherence": 1.4705882352941175,
    "Pharmaceuticals": 1.4705882352941175,
    "Pharmaceutical": 1.4705882352941175,
    "Cardiology": 1.4705882352941175,
    "Drugs": 1.4705882352941175,
    "Searching": 1.4705882352941175,
    "Medications": 1.4705882352941175,
    "Pharmacotherapy": 1.4705882352941175,
    "Searches": 1.4705882352941175,
    "Network Meta-Analysis": 1.4705882352941175,
    "Medication": 1.4705882352941175,
    "Cardiovascular Diseases": 1.4705882352941175,
    "Review Methodology": 1.4705882352941175,
    "Adherence": 2.941176470588235,
    "Meta-Analyses": 1.4705882352941175,
    "Search": 1.4705882352941175,
    "Pharmacies": 1.4705882352941175,
    "Drug": 1.4705882352941175,
    "Cross-Sectional Studies": 2.941176470588235,
    "Metaverse": 1.4705882352941175,
    "Cancer Detection": 1.4705882352941175,
    "Cancer Education": 1.4705882352941175,
    "Education, Distance": 1.4705882352941175,
    "Virtual Reality": 2.941176470588235,
    "Mammography": 1.4705882352941175,
    "Early Detection of Cancer": 1.4705882352941175,
    "SARS-CoV-2": 2.941176470588235,
    "Breast Neoplasms": 1.4705882352941175,
    "Interview": 1.4705882352941175,
    "Health Care Information Technology": 1.4705882352941175,
    "Interviews as Topic": 1.4705882352941175,
    "Workflow": 1.4705882352941175,
    "Digital Tool": 1.4705882352941175,
    "Health Care": 1.4705882352941175,
    "Hospitals": 1.4705882352941175,
    "Qualitative Interview Study": 1.4705882352941175,
    "Experience": 1.4705882352941175,
    "Thematic Analysis": 1.4705882352941175,
    "Technology Implementation": 1.4705882352941175,
    "Digital Tools": 1.4705882352941175,
    "Health Care Technology": 1.4705882352941175,
    "Interviews": 2.941176470588235,
    "Frustration": 1.4705882352941175,
    "Hospital": 1.4705882352941175,
    "Hospital Information Technology": 1.4705882352941175,
    "Health Personnel": 2.941176470588235,
    "Clinical Information Systems": 1.4705882352941175,
    "Paradoxes": 1.4705882352941175,
    "Clinician Burnout": 1.4705882352941175,
    "Switzerland": 2.941176470588235,
    "Information Seeking": 1.4705882352941175,
    "Dhli": 1.4705882352941175,
    "Infectious": 1.4705882352941175,
    "Questionnaire": 2.941176470588235,
    "Japan": 1.4705882352941175,
    "Internet": 1.4705882352941175,
    "Digital Health Literacy": 2.941176470588235,
    "Cross Sectional": 1.4705882352941175,
    "Mixed Methods Study": 1.4705882352941175,
    "Asian": 1.4705882352941175,
    "Questionnaires": 1.4705882352941175,
    "Consumer Health Information": 1.4705882352941175,
    "Eheals": 1.4705882352941175,
    "Surveys": 1.4705882352941175,
    "Pandemics": 1.4705882352941175,
    "Japanese": 1.4705882352941175,
    "Health Communication": 1.4705882352941175,
    "Information Behavior": 1.4705882352941175,
    "Information Seeking Behavior": 1.4705882352941175,
    "Covid-19": 1.4705882352941175,
    "Sars-Cov-2": 1.4705882352941175,
    "Respiratory": 1.4705882352941175,
    "Web-Based Information": 1.4705882352941175,
    "Adult Population": 1.4705882352941175,
    "Asia": 2.941176470588235,
    "Students, Nursing": 1.4705882352941175,
    "Extended Reality": 1.4705882352941175,
    "Simulation-Based Learning": 1.4705882352941175,
    "Immersive Technology": 1.4705882352941175,
    "Education, Nursing, Baccalaureate": 1.4705882352941175,
    "Augmented Reality": 1.4705882352941175,
    "Medical Education": 2.941176470588235,
    "Systematic Review": 5.88235294117647,
    "Nursing Students": 1.4705882352941175,
    "Nursing Education": 1.4705882352941175,
    "Mobile Apps": 2.941176470588235,
    "Physical Activity": 5.88235294117647,
    "Sms": 2.941176470588235,
    "Sedentary Behavior": 4.411764705882353,
    "Behavior Change": 2.941176470588235,
    "Middle East": 2.941176470588235,
    "Cooperative Behavior": 2.941176470588235,
    "Intervention": 5.88235294117647,
    "Mhealth": 4.411764705882353,
    "Sms Text Messaging": 2.941176470588235,
    "Physical Inactivity": 2.941176470588235,
    "Smartphone": 5.88235294117647,
    "Fitness Trackers": 2.941176470588235,
    "Africa, Northern": 1.4705882352941175,
    "Mobile Applications": 5.88235294117647,
    "Openai": 1.4705882352941175,
    "Emergency Department": 1.4705882352941175,
    "Internal Medicine": 1.4705882352941175,
    "Accuracy": 1.4705882352941175,
    "Triage": 2.941176470588235,
    "Emergency Medicine Triage": 1.4705882352941175,
    "Diagnostic Accuracy": 1.4705882352941175,
    "Diagnosis": 2.941176470588235,
    "Physician": 1.4705882352941175,
    "Physicians": 1.4705882352941175,
    "Emergency Service, Hospital": 2.941176470588235,
    "Mobile Technology": 1.4705882352941175,
    "Government": 1.4705882352941175,
    "Africa": 1.4705882352941175,
    "Social Workers": 1.4705882352941175,
    "Transplant Recipients": 1.4705882352941175,
    "Liver Transplantation": 1.4705882352941175,
    "Liver Transplant": 1.4705882352941175,
    "Ehealth Technology": 1.4705882352941175,
    "Liver Disease": 1.4705882352941175,
    "Transplant Management": 1.4705882352941175,
    "Case-Control Studies": 1.4705882352941175,
    "Stroke Rehabilitation, Rest-Activity Rhythms, Relative Amplitude, Delirium Screening, Interdaily Stability": 1.4705882352941175,
    "Actigraphy": 2.941176470588235,
    "Circadian Rhythms": 1.4705882352941175,
    "Circadian Rhythm": 1.4705882352941175,
    "Stroke": 2.941176470588235,
    "Rest": 1.4705882352941175,
    "Stroke Rehabilitation": 2.941176470588235,
    "Endoscopy": 1.4705882352941175,
    "Adenoma": 1.4705882352941175,
    "Computer Vision": 1.4705882352941175,
    "Video Recording": 1.4705882352941175,
    "Pituitary": 1.4705882352941175,
    "Algorithm": 1.4705882352941175,
    "Transsphenoidal Surgery": 1.4705882352941175,
    "Endonasal Endoscopic Approach": 1.4705882352941175,
    "Algorithms": 1.4705882352941175,
    "Pituitary Gland": 1.4705882352941175,
    "Cohort Studies": 2.941176470588235,
    "Pituitary Neoplasms": 1.4705882352941175,
    "Child Mental Health": 1.4705882352941175,
    "Digital Technology, Parenting": 2.941176470588235,
    "Support": 2.941176470588235,
    "Parenting Interventions": 1.4705882352941175,
    "Child": 2.941176470588235,
    "Adverse Childhood Experiences": 2.941176470588235,
    "Mental Disorders": 2.941176470588235,
    "Engagement": 2.941176470588235,
    "Parenting Program": 2.941176470588235,
    "Sports Sociology": 1.4705882352941175,
    "Adolescent Mental Health": 1.4705882352941175,
    "Sociology Of Sport": 1.4705882352941175,
    "Children": 1.4705882352941175,
    "Adolescents": 1.4705882352941175,
    "Parenting": 1.4705882352941175,
    "Experiences": 1.4705882352941175,
    "Singapore": 2.941176470588235,
    "Mobile App": 1.4705882352941175,
    "Perinatal": 1.4705882352941175,
    "Pregnancy": 1.4705882352941175,
    "Parents": 1.4705882352941175,
    "Qualitative Study": 1.4705882352941175,
    "Digital Phenotyping": 1.4705882352941175,
    "Sleep": 1.4705882352941175,
    "Human-Smartphone Interaction": 1.4705882352941175,
    "Mental Activity": 1.4705882352941175,
    "Labor Or Leisure": 1.4705882352941175,
    "Smartwatch": 1.4705882352941175,
    "Exercise Test": 1.4705882352941175,
    "Cardiorespiratory Fitness": 1.4705882352941175,
    "Heart Rate": 1.4705882352941175,
    "Cardiopulmonary Exercise Testing": 1.4705882352941175,
    "Retrieval-Augmented Generation": 1.4705882352941175,
    "Domain-Specific Benchmark Framework": 1.4705882352941175,
    "Osteoarthritis": 1.4705882352941175,
    "Osteoarthritis Management": 1.4705882352941175,
    "Text-Based": 1.4705882352941175,
    "Large Language Models": 4.411764705882353,
    "Health Information Interoperability": 1.4705882352941175,
    "Medical Data Transformation": 1.4705882352941175,
    "Health Care Interoperability": 1.4705882352941175,
    "Health Information Exchange": 1.4705882352941175,
    "Systematized Nomenclature of Medicine": 1.4705882352941175,
    "Data Standardization": 1.4705882352941175,
    "Review Literature as Topic": 1.4705882352941175,
    "Meta-Analysis as Topic": 1.4705882352941175,
    "Safety": 1.4705882352941175,
    "Neural Network": 1.4705882352941175,
    "Symptom-Checker": 1.4705882352941175,
    "Diagnoses": 1.4705882352941175,
    "Validity": 1.4705882352941175,
    "Checker": 1.4705882352941175,
    "Apps": 1.4705882352941175,
    "Prospective Studies": 2.941176470588235,
    "Check": 1.4705882352941175,
    "Self-Assessment": 1.4705882352941175,
    "Web": 1.4705882352941175,
    "Teletriage": 1.4705882352941175,
    "Diagnostics": 1.4705882352941175,
    "Application": 1.4705882352941175,
    "Symptoms": 1.4705882352941175,
    "Self-Triage": 1.4705882352941175,
    "Checkers": 1.4705882352941175,
    "Symptom": 1.4705882352941175,
    "Patient Safety": 1.4705882352941175,
    "Triaging": 1.4705882352941175,
    "App": 2.941176470588235,
    "Diagnostic": 1.4705882352941175,
    "Validation": 1.4705882352941175,
    "Neural Networks": 1.4705882352941175,
    "Applications": 1.4705882352941175,
    "Electronic Medical Records": 1.4705882352941175,
    "Real-World Data": 1.4705882352941175,
    "Indonesia": 1.4705882352941175,
    "Malaysia": 1.4705882352941175,
    "Health Care Databases": 1.4705882352941175,
    "Pakistan": 1.4705882352941175,
    "Real-World Evidence": 1.4705882352941175,
    "Vietnam": 1.4705882352941175,
    "Cross-Country Comparison": 1.4705882352941175,
    "Information Storage And Retrieval": 1.4705882352941175,
    "Databases, Factual": 1.4705882352941175,
    "Data Warehousing": 1.4705882352941175,
    "Registries": 1.4705882352941175,
    "Philippines": 1.4705882352941175,
    "Digital Therapeutics": 1.4705882352941175,
    "Patient Compliance": 1.4705882352941175,
    "Nonalcoholic Fatty Liver Disease": 1.4705882352941175,
    "Non-alcoholic Fatty Liver Disease": 1.4705882352941175,
    "Nafld": 1.4705882352941175,
    "Lifestyle Modification": 1.4705882352941175,
    "Randomized Controlled Trial": 1.4705882352941175,
    "Proprioception": 1.4705882352941175,
    "Proprioceptive Reafferent Fibers": 1.4705882352941175,
    "Trauma": 1.4705882352941175,
    "Gestures": 1.4705882352941175,
    "Stress Disorders, Post-Traumatic": 1.4705882352941175,
    "Enactive Perspective": 1.4705882352941175,
    "Agency": 1.4705882352941175,
    "Ptsd": 1.4705882352941175,
    "Posttraumatic Stress Disorder": 1.4705882352941175,
    "Gesture Sonification Devices": 1.4705882352941175,
    "Self-Control": 1.4705882352941175,
    "Sensorimotor Technology": 1.4705882352941175,
    "Peritraumatic Dissociation": 1.4705882352941175,
    "X": 1.4705882352941175,
    "Physiotherapy": 1.4705882352941175,
    "Knowledge Mobilisation": 1.4705882352941175,
    "First Contact Physiotherapy": 1.4705882352941175,
    "Qualitative": 1.4705882352941175,
    "Implementation": 1.4705882352941175,
    "Mindlines": 1.4705882352941175,
    "Musculoskeletal": 1.4705882352941175,
    "Physical Therapists": 1.4705882352941175,
    "Ehealth Literacy Questionnaire": 1.4705882352941175,
    "Ehlq": 1.4705882352941175,
    "Psychometrics": 2.941176470588235,
    "Primary Health Care": 1.4705882352941175,
    "Translations": 1.4705882352941175,
    "Primary Healthcare": 1.4705882352941175,
    "Reproducibility of Results": 2.941176470588235,
    "Serbia": 1.4705882352941175,
    "Guidelines as Topic": 1.4705882352941175,
    "Prognostic Models": 1.4705882352941175,
    "Checklist": 1.4705882352941175,
    "Editorial Policy": 1.4705882352941175,
    "Diagnostic Models": 1.4705882352941175,
    "Prognosis": 1.4705882352941175,
    "Reporting Guidelines": 1.4705882352941175,
    "Predictive Models": 1.4705882352941175,
    "Quality Of Care": 1.4705882352941175,
    "Human Factors": 1.4705882352941175,
    "Healthcare Professional": 1.4705882352941175,
    "Ai Technology": 1.4705882352941175,
    "Ai Accountability": 1.4705882352941175,
    "Human Element": 1.4705882352941175,
    "Trust": 1.4705882352941175,
    "Medical Students": 1.4705882352941175,
    "Learning": 1.4705882352941175,
    "Policy": 1.4705882352941175,
    "Technologies": 1.4705882352941175,
    "Medical Student": 1.4705882352941175,
    "Healthcare": 1.4705882352941175,
    "Risk Factor": 1.4705882352941175,
    "Healthcare Professionals": 1.4705882352941175,
    "Llm User Trust": 1.4705882352941175,
    "Effectiveness": 1.4705882352941175,
    "Ontario": 1.4705882352941175,
    "Evaluation Study": 1.4705882352941175,
    "Sensitivity and Specificity": 1.4705882352941175,
    "Dementia Neuropsychological Tests": 1.4705882352941175,
    "Cognitive Dysfunction": 1.4705882352941175,
    "Neuropsychological Tests": 1.4705882352941175,
    "Laboratory Test Results": 1.4705882352941175,
    "Patient Education": 1.4705882352941175,
    "Generative Artificial Intelligence": 1.4705882352941175,
    "Generative Ai": 1.4705882352941175,
    "Bloom Taxonomy": 1.4705882352941175,
    "Bloom’S Taxonomy": 1.4705882352941175,
    "Multiple-Choice Question": 1.4705882352941175,
    "Medical Exam": 1.4705882352941175,
    "Exam": 1.4705882352941175,
    "Error": 1.4705882352941175,
    "Learning Outcome": 1.4705882352941175,
    "Answer": 1.4705882352941175,
    "Question": 1.4705882352941175,
    "Gpt-4": 1.4705882352941175,
    "Generative": 1.4705882352941175,
    "Assessment": 1.4705882352941175,
    "Mcq": 1.4705882352941175,
    "Classification": 1.4705882352941175,
    "Psychosomatic": 1.4705882352941175,
    "Response": 1.4705882352941175,
    "Generative Pre-Trained Transformer 4": 1.4705882352941175,
    "Taxonomy": 1.4705882352941175,
    "Language Model": 1.4705882352941175,
    "Examination": 1.4705882352941175,
    "Prolonged Sedentary Behavior": 1.4705882352941175,
    "Sit-To-Stand Desks": 1.4705882352941175,
    "Seated Office Workers": 1.4705882352941175,
    "Move More And Sit Less": 1.4705882352941175,
    "Workplace Wellness": 1.4705882352941175,
    "Treadmill Desks": 1.4705882352941175,
    "Physical Activity Promotion": 1.4705882352941175,
    "Quality of Life": 1.4705882352941175,
    "Acute And Early Subacute": 1.4705882352941175,
    "Treatment Outcome": 1.4705882352941175,
    "Feasibility Studies": 1.4705882352941175,
    "Speech Therapy": 1.4705882352941175,
    "Feasibility": 1.4705882352941175,
    "Pilot Projects": 1.4705882352941175,
    "Dysarthria": 1.4705882352941175
}
