# Supplementary material for: Decoding the Digital Pulse: Bibliometric Analysis of 25 Years in Digital Health Research Through the Journal of Medical Internet Research
Source: J Med Internet Res. 2024 Nov 15;26:e60057. doi: 10.2196/60057 (PMC11607559; doi:10.2196/60057)
Supplement: Multimedia Appendix 3 [file jmir_v26i1e60057_app3.zip › scripts/future-prediction/data/2024-model-prediction.csv]

keyword	opus	arima	es	prophet	timesfm
#GimmeMyDamnData	0.0	0.01	0.01	0.0	0.16283667087554932
#MeToo	0.0	0.01	0.01	0.0	0.16283667087554932
#SmearForSmear	0.0	0.01	0.02	0.0	0.2574642598628998
10,000 Steps	0.0	0.03	0.01	0.04	0.2134271264076233
12-Step Programs	0.0	0.01	0.02	0.0	0.21679943799972534
16S rRNA Gene Sequencing	0.0	0.0	0.01	0.02	0.10760526359081268
16p13.11 Microduplication Syndrome	0.0	0.0	0.01	0.02	0.10760526359081268
21st Century Cures Act	0.08	0.0	0.0	0.0	0.09861885756254196
24-Hour Dietary Recall	0.0	0.01	0.03	0.07	0.3048856556415558
24-Hour Dietary Recalls	0.0	0.01	0.02	0.0	0.21679943799972534
24-Hour Recall	0.25	0.01	0.14	0.0	0.16797694563865662
2D Pictures	0.0	0.03	0.0	0.02	0.6931396722793579
2D Video	0.15	0.01	0.01	0.0	0.15993306040763855
2SLGBTQIAP+	0.1	0.05	0.01	0.0	0.140594482421875
3-D Ultrasound	0.0	0.0	1.38	3.22	3.492064952850342
3-Methylcrotonyl-CoA-Carboxylase Deficiency	0.0	0.02	0.28	0.0	0.5046185255050659
360-Degree Video	0.12	0.04	0.04	0.0	0.11172039806842804
3D	0.1	0.01	0.03	0.0	0.34052497148513794
3D Environment	0.0	0.01	0.03	0.0	0.3684643805027008
3D Hologram	0.02	0.0	0.01	0.02	0.10760526359081268
3D Imaging	0.0	0.03	0.0	0.02	0.6931396722793579
3D Printing	0.6	0.02	0.05	0.0	0.5628201961517334
3D Reconstruction	0.0	0.03	0.0	0.02	0.6931396722793579
3D Scanning	0.08	0.0	0.02	0.02	0.07792387157678604
3D Technology	0.0	0.02	0.28	0.0	0.5046185255050659
3D U-Net	0.08	0.0	0.01	0.02	0.10760526359081268
3D Visualization	0.0	0.05	0.0	0.0	1.3951404094696045
5G	0.15	0.08	0.03	0.03	0.12099482119083405
5G Networks	0.15	0.01	0.01	0.0	0.16283667087554932
6-Mercaptopurine	0.0	0.0	0.01	0.02	0.10760526359081268
6-Minute Walk Distance	0.0	0.0	0.01	0.02	0.10760526359081268
6-Minute Walk Test	0.12	0.1	0.02	0.0	0.08552589267492294
6-Minute Walking Distance	0.1	0.05	0.01	0.0	0.140594482421875
6-Minute Walking Test	0.0	0.01	0.01	0.0	0.16283667087554932
6G	0.15	0.01	0.01	0.0	0.15993306040763855
6G Technology	0.1	0.0	0.01	0.02	0.10760526359081268
7Ps Marketing Mix	0.15	0.01	0.01	0.0	0.15993306040763855
9-1-1	0.0	0.01	0.01	0.0	0.16283667087554932
9-1-1 Telecommunicators	0.0	0.01	0.01	0.0	0.16283667087554932
A-Motivation	0.0	0.01	0.02	0.0	0.21679943799972534
A/B Testing	0.0	0.01	0.01	0.0	0.16283667087554932
A1c	0.0	0.01	0.03	0.0	0.3684643805027008
ACASI	0.1	0.05	0.01	0.0	0.140594482421875
ACSM Guidelines	0.0	0.01	0.03	0.07	0.3048856556415558
ACT-R	0.0	0.01	0.02	0.0	0.2574642598628998
ADDIE Model	0.0	0.01	0.02	0.0	0.2574642598628998
ADHD	0.35	0.26	0.25	0.0	0.42917001247406006
ADHD Rating Scale-IV	0.3	0.2	0.04	0.0	0.24745503067970276
AGREE II	0.25	0.02	0.32	0.0	0.2693629860877991
AHA Guidelines	0.0	0.01	0.02	0.0	0.2574642598628998
AI	0.5	0.2	0.04	0.0	0.24745503067970276
AI Adoption	0.5	0.2	0.04	0.0	0.24745503067970276
AI Algorithms	0.18	0.01	0.01	0.0	0.15993306040763855
AI Assistants	0.5	0.2	0.04	0.0	0.24745503067970276
AI Bias	0.4	0.2	0.04	0.0	0.24745503067970276
AI Ethics	0.9	0.61	0.12	0.34	0.654787003993988
AI Integration	0.4	0.2	0.04	0.0	0.24745503067970276
AI Life Cycle	0.2	0.05	0.01	0.0	0.140594482421875
AI Literacy	0.5	0.2	0.04	0.0	0.24745503067970276
AI Modeling	0.4	0.2	0.04	0.0	0.24745503067970276
AI Models	0.2	0.05	0.01	0.0	0.140594482421875
AI Regulation	0.4	0.2	0.04	0.0	0.24745503067970276
AI Tools	0.5	0.2	0.04	0.0	0.24745503067970276
AI-Based Systems	0.15	0.01	0.01	0.0	0.16283667087554932
AI-Based Tools	0.4	0.2	0.04	0.0	0.24745503067970276
AI-Human Teaming	0.15	0.01	0.01	0.0	0.15993306040763855
AIDMA Model	0.0	0.01	0.04	0.02	0.3922211229801178
AIDS	0.08	0.03	0.31	0.0	0.1645607054233551
AIDS Denialism	0.0	0.01	0.03	0.0	0.3684643805027008
AIDS Elimination	0.0	0.0	0.01	0.02	0.10760526359081268
AIDS Service Organizations	0.0	0.01	0.04	0.02	0.3922211229801178
AIDSVu	0.0	0.0	0.01	0.02	0.10760526359081268
ALBERT	0.3	0.2	0.04	0.0	0.24745503067970276
ALCMOD	0.0	0.04	0.0	0.0	1.0854556560516357
ALS	0.0	0.02	0.28	0.0	0.5046185255050659
ALS Treatment	0.0	0.02	0.28	0.0	0.5046185255050659
ALT	0.1	0.05	0.01	0.0	0.140594482421875
AMADEUS-2	0.0	0.01	0.03	0.07	0.3048856556415558
AMEE	0.0	0.01	0.01	0.0	0.16283667087554932
AMFA	0.1	0.05	0.01	0.0	0.140594482421875
AMR	0.1	0.05	0.01	0.0	0.140594482421875
AMSM	0.0	0.01	0.02	0.0	0.2574642598628998
AMSTAR	0.0	0.01	0.02	0.0	0.2574642598628998
AMSTAR-2	0.2	0.05	0.01	0.0	0.140594482421875
ANOVA	0.0	0.01	0.02	0.0	0.2574642598628998
API	0.25	0.02	0.06	0.0	0.19318565726280212
APIs	0.15	0.01	0.01	0.0	0.16283667087554932
APOE ε4	0.0	0.01	0.01	0.0	0.16283667087554932
APPLICATIONS Score	0.0	0.0	0.01	0.02	0.10760526359081268
ARCS Model	0.15	0.01	0.01	0.0	0.15993306040763855
ARIMA	0.25	0.01	0.16	0.0	0.17373408377170563
ARIMA Modeling	0.0	0.0	0.01	0.02	0.10760526359081268
ARIMAX	0.4	0.2	0.04	0.0	0.24745503067970276
ART Adherence	0.0	0.01	0.03	0.07	0.3048856556415558
ASD	0.1	0.05	0.01	0.0	0.140594482421875
ASSIST	0.0	0.01	0.03	0.07	0.3048856556415558
AST	0.1	0.05	0.01	0.0	0.140594482421875
AUDIT	0.0	0.01	0.03	0.07	0.3048856556415558
AUDIT Scores	0.0	0.01	0.02	0.0	0.2574642598628998
AUDIT-C	0.0	0.02	0.05	0.02	0.1776553988456726
AUROC	0.0	0.0	0.01	0.02	0.10760526359081268
Abandonment	0.0	0.01	0.02	0.0	0.2574642598628998
Abdominal Obesity	0.0	0.01	0.02	0.0	0.2574642598628998
Abdominal Pain	0.0	0.01	0.01	0.0	0.16283667087554932
Abdominal Surgery	0.0	0.01	0.02	0.0	0.2574642598628998
Abdominopelvic Imaging	0.0	0.01	0.01	0.0	0.15993306040763855
Ability	0.0	0.01	0.01	0.0	0.16283667087554932
Ability Expectations	0.0	0.01	0.03	0.0	0.34052497148513794
Ablation	0.0	0.0	0.01	0.02	0.10760526359081268
Ableism	0.0	0.01	0.03	0.0	0.34052497148513794
Aboriginal	0.15	0.11	0.1	0.08	0.22562932968139648
Aboriginal Community Controlled Health Services	0.0	0.01	0.01	0.0	0.16283667087554932
Aboriginal Health	0.05	0.07	0.0	0.0	0.2573992609977722
Abortion	0.2	0.14	0.11	0.0	0.17275342345237732
Abortion Care	0.1	0.05	0.01	0.0	0.140594482421875
Abortion Facilities	0.0	0.01	0.02	0.0	0.2574642598628998
Abortion Legislation	0.3	0.2	0.04	0.0	0.24745503067970276
Abortion Services	0.0	0.01	0.02	0.0	0.2574642598628998
Absenteeism	0.1	0.05	0.04	0.0	0.18019214272499084
Abstinence	0.45	0.31	0.59	0.0	0.3469899892807007
Abstinence Duration	0.1	0.05	0.01	0.0	0.140594482421875
Abstinence Outcomes	0.1	0.05	0.01	0.0	0.140594482421875
Abstinence Predictors	0.0	0.01	0.03	0.0	0.3684643805027008
Abstinence Rate	0.05	0.07	0.0	0.0	0.22383245825767517
Abstinence Rates	0.3	0.11	0.0	0.0	0.2548215985298157
Abstract Analysis	0.0	0.01	0.02	0.0	0.21679943799972534
Abstract Generation	0.4	0.2	0.04	0.0	0.24745503067970276
Abstracts	0.05	0.09	0.0	0.0	0.5940479040145874
Abuse	0.1	0.18	0.02	0.0	0.14925415813922882
Abuse Detection	0.0	0.01	0.03	0.07	0.3048856556415558
Abuse Deterrence	0.0	0.03	0.06	0.0	0.6931396722793579
Abuse Dynamics	0.0	0.01	0.01	0.0	0.16283667087554932
Abuse Types	0.0	0.01	0.02	0.0	0.21679943799972534
Abuse-Deterrent Formulations	0.0	0.01	0.03	0.0	0.3684643805027008
Abuse-Deterrent Properties	0.0	0.01	0.03	0.0	0.3684643805027008
Academia	0.0	0.01	0.01	0.03	0.17142146825790405
Academic Accomplishment	0.0	0.01	0.01	0.0	0.15993306040763855
Academic Achievement	0.4	0.2	0.04	0.0	0.24745503067970276
Academic Affiliation	0.0	0.01	0.01	0.0	0.16283667087554932
Academic Articles	0.1	0.05	0.01	0.0	0.140594482421875
Academic Communities	0.0	0.0	1.38	3.22	3.492064952850342
Academic Functioning	0.1	0.05	0.01	0.0	0.140594482421875
Academic Health Care	0.0	0.0	0.01	0.02	0.10760526359081268
Academic Institutions	0.0	0.01	0.03	0.07	0.3048856556415558
Academic Medical Center	0.08	0.08	0.06	0.0	0.15531237423419952
Academic Medical Centers	0.1	0.01	0.05	0.0	0.1343974769115448
Academic Medical Organizations	0.0	0.0	0.01	0.02	0.10760526359081268
Academic Medicine	1.5	1.02	0.2	0.42	1.0621190071105957
Academic Misconduct	0.0	0.0	1.38	3.22	3.492064952850342
Academic Outcomes	0.0	0.0	0.01	0.02	0.10760526359081268
Academic Performance	0.18	0.03	0.08	0.03	0.2067302167415619
Academic Practice	0.0	0.04	0.0	0.0	1.0854556560516357
Academic Promotion	0.15	0.01	0.01	0.0	0.15993306040763855
Academic Publications	0.0	0.01	0.03	0.07	0.3048856556415558
Academic Publishing	0.0	0.02	0.04	0.0	0.1694825142621994
Academic Rank	0.0	0.02	0.28	0.0	0.5046185255050659
Academic Rankings	0.0	0.0	0.01	0.02	0.10760526359081268
Academic Research	0.25	0.01	0.06	0.01	0.15637466311454773
Academic Score	0.3	0.2	0.04	0.0	0.24745503067970276
Academic Self-Efficacy	0.0	0.01	0.04	0.02	0.3922211229801178
Academic Social Networks	0.0	0.0	0.01	0.02	0.10760526359081268
Academic Status	0.0	0.01	0.01	0.0	0.15993306040763855
Academic Stress	0.1	0.05	0.01	0.0	0.140594482421875
Academic Training	0.1	0.05	0.01	0.0	0.140594482421875
Academic Trends	0.0	0.0	0.01	0.02	0.10760526359081268
Academic Writing	0.3	0.2	0.04	0.0	0.24745503067970276
Academic-Industry Collaboration	0.0	0.0	0.01	0.02	0.10760526359081268
Accelerated Creation-to-Sustainment Model	0.0	0.01	0.02	0.0	0.2574642598628998
Accelerated Digitization	0.2	0.05	0.01	0.0	0.140594482421875
Acceleration	0.0	0.0	0.01	0.02	0.10760526359081268
Accelerometer	0.15	0.28	0.52	0.0	0.20861610770225525
Accelerometers	0.2	0.09	0.17	0.0	0.4156379699707031
Accelerometry	0.08	0.11	0.13	0.0	0.12469616532325745
Acceleromyography	0.0	0.0	0.01	0.02	0.10760526359081268
Acceptability	2.15	1.95	1.98	0.0	1.823211431503296
Acceptance	0.7	0.16	0.81	0.12	0.42626631259918213
Acceptance Factors	0.15	0.01	0.01	0.0	0.15993306040763855
Acceptance and Commitment Therapy	0.25	0.18	0.16	0.0	0.23216238617897034
Acceptance-Facilitating Intervention	0.0	0.01	0.02	0.0	0.21679943799972534
Access	0.18	0.2	0.0	0.7	0.21349716186523438
Access Barriers	0.15	0.12	0.04	0.0	0.14307467639446259
Access Control	0.08	0.06	1.4	2.36	0.3796129822731018
Access Inequality	0.0	0.01	0.01	0.0	0.16283667087554932
Access Monitoring	0.0	0.02	0.28	0.0	0.5046185255050659
Access Rules	0.0	0.01	0.02	0.0	0.2574642598628998
Access To Care	0.05	0.09	0.0	0.0	0.6087027788162231
Access Type	0.1	0.05	0.01	0.0	0.140594482421875
Access to Care	0.25	0.24	0.3	0.0	0.2106843739748001
Access to Healthcare	0.1	0.11	0.0	1.04	0.35008561611175537
Access to Information	0.05	0.02	0.04	0.06	0.13885053992271423
Accessibility	0.8	1.07	0.31	2.63	0.5297427773475647
Accessibility Barriers	0.0	0.1	0.0	1.52	2.482813596725464
Accessibility Factors	0.0	0.01	0.01	0.0	0.16283667087554932
Accessible Therapy	0.0	0.01	0.01	0.0	0.16283667087554932
Accessories	0.0	0.01	0.03	0.07	0.3048856556415558
Accident Prevention	0.0	0.0	0.01	0.02	0.10760526359081268
Accidental Falls	0.0	0.0	0.01	0.02	0.10760526359081268
Accidents	0.0	0.0	0.01	0.02	0.10760526359081268
Accommodation	0.0	0.0	0.01	0.02	0.10760526359081268
Accomplishments	0.0	0.01	0.01	0.0	0.16283667087554932
Accountability	0.21	0.14	1.4	2.13	0.19526201486587524
Accountable Care Organization	0.15	0.01	0.01	0.0	0.15993306040763855
Accrual	0.1	0.05	0.01	0.0	0.140594482421875
Acculturation	0.0	0.01	0.01	0.0	0.15993306040763855
Accuracy	1.3	0.84	0.37	0.0	1.185606837272644
Accuracy Assessment	0.15	0.01	0.01	0.0	0.15993306040763855
Accuracy Bias	0.1	0.05	0.01	0.0	0.140594482421875
Acetabular Fracture	0.1	0.05	0.01	0.0	0.140594482421875
Acinetobacter Baumannii	0.1	0.05	0.01	0.0	0.140594482421875
Acknowledgements	0.0	0.01	0.02	0.0	0.2818842828273773
Acknowledgment	0.0	0.01	0.03	0.07	0.3048856556415558
Acknowledgments	0.0	0.02	0.05	0.0	0.17546209692955017
Acne Vulgaris	0.0	0.0	0.01	0.02	0.10760526359081268
Acoustic Analysis	0.4	0.2	0.04	0.0	0.24745503067970276
Acoustic Features	0.25	0.13	0.21	0.0	0.18622197210788727
Acquired Brain Injury	0.8	0.56	0.74	0.26	0.43875640630722046
Acquisition Methods	0.15	0.01	0.01	0.0	0.15993306040763855
ActiGraph	0.1	0.0	0.04	0.05	0.19554807245731354
Actigraph	0.0	0.02	0.28	0.0	0.5046185255050659
Actigraphy	0.25	0.06	0.16	0.03	0.20939460396766663
Action	0.0	0.01	0.02	0.0	0.21679943799972534
Action Design Research	0.0	0.01	0.01	0.0	0.16283667087554932
Action Planning	0.1	0.03	0.31	0.0	0.15850907564163208
Action Plans	0.0	0.01	0.01	0.0	0.16283667087554932
Action Research	0.1	0.04	0.05	0.0	0.1748463213443756
Action Support	0.0	0.08	0.0	0.0	2.0846054553985596
Actionability	0.08	0.03	0.07	0.0	0.11508922278881073
Actionable Advice	0.0	0.03	0.0	0.02	0.6931396722793579
Actionable Feedback	0.0	0.01	0.02	0.0	0.2574642598628998
Actionable Results	0.0	0.01	0.03	0.07	0.3048856556415558
Actionable Strategies	0.3	0.2	0.04	0.0	0.24745503067970276
Activated Partial Thromboplastin Time	0.0	0.01	0.01	0.0	0.15993306040763855
Active Aging	0.15	0.03	0.07	0.01	0.11641069501638412
Active Apps	0.0	0.0	0.01	0.02	0.10760526359081268
Active Assessments	0.0	0.0	0.01	0.02	0.10760526359081268
Active Assisted Living	0.02	0.0	0.01	0.02	0.10760526359081268
Active Control	0.0	0.01	0.02	0.0	0.2818842828273773
Active Data	0.4	0.2	0.04	0.0	0.24745503067970276
Active Ingredients	0.1	0.05	0.01	0.0	0.140594482421875
Active Learning	0.3	0.02	0.02	0.0	0.2760770916938782
Active Living	0.15	0.01	0.02	0.0	0.09825746715068817
Active Moderation	0.0	0.01	0.02	0.0	0.2574642598628998
Active Participants	0.1	0.01	0.03	0.0	0.34052497148513794
Active Play	0.0	0.01	0.02	0.0	0.21679943799972534
Active Resistance	0.0	0.01	0.01	0.0	0.16283667087554932
Active Strata Monitoring	0.0	0.01	0.02	0.0	0.2574642598628998
Active Surveillance	0.0	0.01	0.01	0.0	0.16283667087554932
Active Testing	0.0	0.01	0.01	0.0	0.16283667087554932
Active Transportation	0.0	0.01	0.03	0.0	0.3684643805027008
Active Travel	0.0	0.0	0.01	0.02	0.10760526359081268
Active Trust	0.0	0.03	0.0	0.02	0.6931396722793579
Active Usage	0.0	0.0	0.01	0.02	0.10760526359081268
Active Users	0.0	0.03	0.0	0.02	0.6931396722793579
Active Video Game	0.0	0.0	0.01	0.02	0.10760526359081268
Active Video Games	0.08	0.03	0.04	0.07	0.11421041190624237
Active and Assisted Living	0.1	0.05	0.01	0.0	0.140594482421875
Active-Duty Military	0.1	0.05	0.01	0.0	0.140594482421875
ActiveLifestyle	0.0	0.01	0.03	0.0	0.34052497148513794
Activities	0.0	0.1	0.0	1.52	2.482813596725464
Activities of Daily Living	0.25	0.08	0.09	0.0	0.23675398528575897
Activity	0.1	0.02	0.04	0.07	0.15531039237976074
Activity Adequacy Mindsets	0.1	0.05	0.01	0.0	0.140594482421875
Activity Assistance	0.1	0.05	0.01	0.0	0.140594482421875
Activity Data	0.1	0.0	0.02	0.02	0.07792387157678604
Activity Duration	0.0	0.01	0.03	0.07	0.3048856556415558
Activity Feedback	0.0	0.01	0.03	0.07	0.3048856556415558
Activity Goals	0.0	0.0	0.01	0.02	0.10760526359081268
Activity Impairment	0.1	0.05	0.01	0.0	0.140594482421875
Activity Interference	0.0	0.01	0.01	0.0	0.16283667087554932
Activity Levels	0.0	0.01	0.03	0.07	0.3048856556415558
Activity Management	0.0	0.0	0.01	0.02	0.10760526359081268
Activity Modification	0.0	0.0	0.01	0.02	0.10760526359081268
Activity Monitor	0.0	0.01	0.02	0.0	0.21679943799972534
Activity Monitoring	0.25	0.03	0.13	0.0	0.27833089232444763
Activity Partners	0.0	0.01	0.03	0.0	0.34052497148513794
Activity Recognition	0.2	0.04	0.32	0.0	0.24335424602031708
Activity Theory	0.0	0.01	0.04	0.02	0.3922211229801178
Activity Tracker	0.1	0.0	0.06	0.0	0.24809065461158752
Activity Trackers	0.25	0.17	0.13	0.01	0.23296652734279633
Activity Tracking	0.3	0.01	0.04	0.0	0.2158481776714325
Activity of Daily Living	0.0	0.01	0.02	0.0	0.21679943799972534
Actiwatch	0.1	0.05	0.01	0.0	0.140594482421875
Actual Acceptability	0.0	0.01	0.04	0.02	0.3922211229801178
Actual Use	0.4	0.2	0.04	0.0	0.24745503067970276
Acuity	0.0	0.01	0.01	0.0	0.15993306040763855
Acupuncture Shoes	0.0	0.0	0.01	0.02	0.10760526359081268
Acute Care	0.7	0.41	0.29	0.0	0.5334395170211792
Acute Childhood Illness	0.0	0.01	0.01	0.0	0.15993306040763855
Acute Conditions	0.0	0.01	0.03	0.09	0.11430387198925018
Acute Coronary Syndrome	0.15	0.12	0.18	0.25	0.21392828226089478
Acute Decompensation	0.0	0.05	0.0	0.0	1.3951404094696045
Acute Diagnoses	0.0	0.07	0.0	3.76	2.424741506576538
Acute Diseases	0.0	0.0	0.01	0.02	0.10760526359081268
Acute Febrile Illness	0.0	0.01	0.02	0.0	0.2574642598628998
Acute Gastroenteritis	0.0	0.01	0.02	0.0	0.2574642598628998
Acute Illnesses	0.0	0.01	0.03	0.0	0.34052497148513794
Acute Ischemic Stroke	0.0	0.02	0.02	0.0	0.11688533425331116
Acute Kidney Injury	0.15	0.08	0.09	0.0	0.13875514268875122
Acute Medical Exacerbations	0.0	0.01	0.03	0.0	0.3684643805027008
Acute Medicine	0.0	0.01	0.03	0.0	0.34052497148513794
Acute Myeloid Leukemia	0.0	0.01	0.01	0.0	0.16283667087554932
Acute Myocardial Infarction	0.2	0.03	0.04	0.0	0.16109654307365417
Acute Nursing Practice	0.1	0.05	0.01	0.0	0.140594482421875
Acute Pain	0.0	0.02	0.07	0.06	0.20165948569774628
Acute Respiratory Distress Syndrome	0.1	0.05	0.01	0.0	0.140594482421875
Acute Respiratory Failure	0.0	0.0	0.01	0.02	0.10760526359081268
Acute Respiratory Infection	0.0	0.0	0.01	0.02	0.10760526359081268
Acute Respiratory Infections	0.0	0.01	0.03	0.07	0.3048856556415558
Acute Stress	0.1	0.01	0.02	0.0	0.09825746715068817
Acute Stroke	0.0	0.03	0.0	0.02	0.6931396722793579
Acute Symptoms	0.0	0.01	0.01	0.0	0.16283667087554932
Acute Visceral Disease	0.0	0.01	0.01	0.0	0.15993306040763855
Ad Exposure	0.0	0.01	0.04	0.02	0.3922211229801178
Ad Hominem	0.0	0.0	0.01	0.02	0.10760526359081268
Ad Libitum	0.0	0.05	0.0	0.0	1.3951404094696045
Ad Tagging	0.0	0.01	0.04	0.02	0.3922211229801178
Adaptable Resource	0.0	0.0	0.01	0.02	0.10760526359081268
Adaptation	0.1	0.18	0.02	0.0	0.14925415813922882
Adaptive	0.12	0.01	0.0	0.0	0.10175139456987381
Adaptive Assessment	0.2	0.01	0.02	0.0	0.09825746715068817
Adaptive Care	0.15	0.01	0.01	0.0	0.15993306040763855
Adaptive Case Management	0.3	0.2	0.04	0.0	0.24745503067970276
Adaptive Cognitive Evaluation	0.0	0.0	0.01	0.02	0.10760526359081268
Adaptive Content Tuning	0.1	0.05	0.01	0.0	0.140594482421875
Adaptive Design	0.0	0.01	0.01	0.0	0.16283667087554932
Adaptive Designs	0.1	0.05	0.01	0.0	0.140594482421875
Adaptive Devices	0.0	0.01	0.01	0.0	0.16283667087554932
Adaptive Elements	0.0	0.0	0.01	0.02	0.10760526359081268
Adaptive Engagement Model	0.0	0.01	0.01	0.0	0.16283667087554932
Adaptive Feedback	0.0	0.01	0.01	0.0	0.16283667087554932
Adaptive Gaming	0.0	0.0	0.01	0.02	0.10760526359081268
Adaptive Goals	0.0	0.01	0.04	0.02	0.3922211229801178
Adaptive Interface	0.0	0.01	0.03	0.0	0.34052497148513794
Adaptive Interventions	0.1	0.03	0.03	0.0	0.14106343686580658
Adaptive Leadership	0.08	0.0	0.0	0.0	0.09861885756254196
Adaptive Learning	0.2	0.05	0.01	0.0	0.140594482421875
Adaptive Mixed-Mode Design	0.0	0.0	0.01	0.02	0.10760526359081268
Adaptive Multifactor Authentication	0.1	0.05	0.01	0.0	0.140594482421875
Adaptive Strategies	0.0	0.0	0.01	0.02	0.10760526359081268
Adaptive Systems	0.1	0.01	0.03	0.0	0.34052497148513794
Adaptive Technologies	0.0	0.07	0.0	0.08	1.8619709014892578
Adaptive Technology	0.0	0.03	0.0	0.02	0.6931396722793579
Adaptivity	0.05	0.01	0.01	0.0	0.16283667087554932
Added Sugar Intake	0.0	0.01	0.03	0.0	0.3684643805027008
Added Value	0.0	0.01	0.01	0.0	0.16283667087554932
Addendum	0.08	0.05	0.04	0.0	0.14733317494392395
Adderall	0.0	0.02	0.28	0.0	0.5046185255050659
Addiction	0.5	0.16	0.02	0.29	0.40384769439697266
Addiction Factors	0.0	0.01	0.01	0.0	0.16283667087554932
Addiction Management	0.0	0.01	0.01	0.0	0.16283667087554932
Addiction Medicine	0.3	0.2	0.04	0.0	0.24745503067970276
Addiction Recovery	0.0	0.02	0.05	0.0	0.2118120640516281
Addiction Risk	0.1	0.05	0.01	0.0	0.140594482421875
Addiction Symptoms	0.1	0.05	0.01	0.0	0.140594482421875
Addiction Treatment	0.1	0.0	0.12	0.0	0.24056769907474518
Addictions	0.0	0.0	0.01	0.02	0.10760526359081268
Addictive Behaviors	0.12	0.1	0.02	0.0	0.08552589267492294
Addictive Disorders	0.1	0.05	0.01	0.0	0.140594482421875
Addison's Disease	0.0	0.01	0.03	0.0	0.3684643805027008
Adenoma	0.0	0.0	0.01	0.02	0.10760526359081268
Adenoma Detection	0.12	0.1	0.02	0.0	0.08552589267492294
Adenoma Detection Rate	0.15	0.01	0.01	0.0	0.15993306040763855
Adenomatous Polyps	0.0	0.01	0.01	0.0	0.15993306040763855
Adenomyosis	0.3	0.2	0.04	0.0	0.24745503067970276
Adequate Provision	0.0	0.01	0.04	0.02	0.3922211229801178
Adherence	1.2	1.69	1.56	0.46	1.7728601694107056
Adherence Bias	0.0	0.01	0.03	0.0	0.3684643805027008
Adherence Counseling	0.0	0.0	0.01	0.02	0.10760526359081268
Adherence Decision Making	0.0	0.02	0.28	0.0	0.5046185255050659
Adherence Definitions	0.15	0.01	0.01	0.0	0.15993306040763855
Adherence Factors	0.0	0.05	0.0	0.0	1.3951404094696045
Adherence Interventions	0.0	0.0	0.01	0.02	0.10760526359081268
Adherence Measurement	0.0	0.03	0.0	0.02	0.6931396722793579
Adherence Measures	0.08	0.0	0.02	0.02	0.07792387157678604
Adherence Strategies	0.0	0.01	0.03	0.0	0.3684643805027008
Adherence Support	0.0	0.01	0.01	0.0	0.16283667087554932
Adherence Tools	0.0	0.01	0.04	0.02	0.3922211229801178
Adhesive Capsulitis	0.0	0.01	0.01	0.0	0.16283667087554932
Adhesive Patch-Type Device	0.1	0.05	0.01	0.0	0.140594482421875
Adjunctive Therapy	0.0	0.01	0.02	0.0	0.2574642598628998
Adjunctive Treatment	0.0	0.01	0.03	0.07	0.3048856556415558
Adjustment Disorder	0.0	0.01	0.01	0.0	0.16283667087554932
Adjuvant	0.0	0.01	0.02	0.0	0.21679943799972534
Adjuvant Endocrine Therapy	0.1	0.05	0.01	0.0	0.140594482421875
Adjuvant Therapy	0.0	0.01	0.01	0.0	0.15993306040763855
Administrative Burden	0.0	0.0	0.01	0.02	0.10760526359081268
Administrative Claims	0.1	0.05	0.01	0.0	0.140594482421875
Administrative Data	0.2	0.11	0.0	0.85	0.397321879863739
Administrative Efficiency	0.0	0.01	0.05	0.03	0.22577956318855286
Administrators	0.0	0.07	0.0	0.08	1.8619709014892578
Admission Decisions	0.1	0.05	0.01	0.0	0.140594482421875
Admission Patterns	0.3	0.2	0.04	0.0	0.24745503067970276
Admission Rate	0.0	0.02	0.28	0.0	0.16536495089530945
Admission Rates	0.0	0.0	0.01	0.02	0.10760526359081268
Adolescence	0.15	0.01	0.01	0.0	0.15993306040763855
Adolescent	0.22	0.2	0.25	0.0	0.21606355905532837
Adolescent Cancer Survivors	0.0	0.01	0.01	0.0	0.15993306040763855
Adolescent Care	0.15	0.01	0.01	0.0	0.15993306040763855
Adolescent Depression	0.08	0.05	0.03	0.0	0.09603311121463776
Adolescent Females	0.0	0.01	0.03	0.07	0.3048856556415558
Adolescent Girls	0.0	0.01	0.01	0.0	0.16283667087554932
Adolescent Health	0.12	0.16	0.0	1.25	0.09329643845558167
Adolescent Males	0.0	0.01	0.02	0.0	0.2574642598628998
Adolescent Mental Health	0.0	0.01	0.04	0.02	0.3922211229801178
Adolescent Mothers	0.0	0.0	0.01	0.02	0.10760526359081268
Adolescent Obesity	0.0	0.01	0.03	0.07	0.3048856556415558
Adolescent Psychiatry	0.15	0.01	0.01	0.0	0.15993306040763855
Adolescent Smoking	0.0	0.01	0.03	0.07	0.3048856556415558
Adolescents	2.1	1.99	2.46	0.83	2.022128105163574
Adoption	0.8	0.66	0.44	0.0	0.7616498470306396
Adoption Barriers	0.15	0.08	0.19	0.0	0.20360934734344482
Adoption Facilitators	0.05	0.04	0.02	0.0	0.10248386114835739
Adoption Factors	0.15	0.01	0.01	0.0	0.15993306040763855
Adoption Intention	0.12	0.1	0.02	0.0	0.08552589267492294
Adoption Process	0.15	0.01	0.01	0.0	0.15993306040763855
Adoption Readiness	0.15	0.01	0.01	0.0	0.15993306040763855
Adult	0.0	0.03	0.29	0.0	0.24650105834007263
Adult Care	0.0	0.0	0.01	0.02	0.10760526359081268
Adult Children Caregivers	0.1	0.05	0.01	0.0	0.140594482421875
Adult Health	0.1	0.05	0.01	0.0	0.140594482421875
Adult Learning	0.0	0.07	0.0	0.08	1.8619709014892578
Adult Learning Theory	0.0	0.01	0.03	0.07	0.3048856556415558
Adult Materials	0.0	0.01	0.03	0.0	0.34052497148513794
Adult Medicine	0.0	0.08	0.0	0.43	2.0846054553985596
Adult Men	0.0	0.04	0.0	0.0	1.0854556560516357
Adult Pain	0.0	0.0	0.01	0.02	0.10760526359081268
Adult Patients	0.08	0.06	0.04	0.0	0.11162874102592468
Adult Populations	0.0	0.01	0.01	0.0	0.16283667087554932
Adult Smokers	0.0	0.04	0.04	0.0	0.42541852593421936
Adult-Child Caregivers	0.3	0.2	0.04	0.0	0.24745503067970276
Adulthood Screening	0.3	0.2	0.04	0.0	0.24745503067970276
Adults	0.35	0.43	0.31	0.0	0.33858567476272583
Advance Care Planning	0.25	0.07	0.06	0.0	0.20880500972270966
Advance Directives	0.0	0.0	0.01	0.02	0.10760526359081268
Advance Health Care Directives	0.0	0.01	0.01	0.0	0.15993306040763855
Advanced Analytics	0.4	0.2	0.04	0.0	0.24745503067970276
Advanced Cancer	0.0	0.02	0.04	0.0	0.47113949060440063
Advanced Care	0.0	0.01	0.01	0.0	0.16283667087554932
Advanced Search Features	0.0	0.0	0.0	98.8	6.710455417633057
Advanced Symptom Management System	0.0	0.0	0.01	0.02	0.10760526359081268
Advantages	0.0	0.02	0.04	0.0	0.13047033548355103
Adverse Childhood Experiences	0.25	0.09	0.02	0.0	0.2373999059200287
Adverse Drug Events	0.12	0.06	0.07	0.0	0.450856477022171
Adverse Drug Reaction	0.0	0.03	0.03	0.0	0.14106343686580658
Adverse Drug Reactions	0.08	0.02	0.15	0.0	0.10936947911977768
Adverse Effects	0.7	0.11	0.15	0.0	0.46954530477523804
Adverse Events	0.42	0.37	0.96	0.0	0.33382493257522583
Adverse Health Outcomes	0.3	0.2	0.04	0.0	0.24745503067970276
Adverse Outcomes	0.0	0.01	0.01	0.0	0.16283667087554932
Adverse Reactions	0.0	0.08	0.0	0.43	2.0846054553985596
Adversity	0.0	0.0	0.01	0.02	0.10760526359081268
Advertisement	0.0	0.01	0.02	0.0	0.21679943799972534
Advertisement Content	0.0	0.01	0.03	0.07	0.3048856556415558
Advertisement Messaging	0.0	0.01	0.01	0.0	0.16283667087554932
Advertisement Placement	0.0	0.01	0.03	0.07	0.3048856556415558
Advertisements	0.05	0.03	0.07	0.01	0.11641069501638412
Advertising	0.12	0.24	0.0	100.0	0.11156594753265381
Advertising Efficiency	0.1	0.01	0.03	0.0	0.34052497148513794
Advertising Exposure	0.0	0.02	0.04	0.04	0.15317630767822266
Advertising Platform	0.0	0.01	0.03	0.07	0.3048856556415558
Advertising Policy	0.15	0.01	0.01	0.0	0.15993306040763855
Advertising Restrictions	0.0	0.01	0.03	0.0	0.34052497148513794
Advice	0.3	0.2	0.04	0.0	0.24745503067970276
Advice Acceptability	0.0	0.01	0.02	0.0	0.21679943799972534
Advice Systems	0.1	0.05	0.01	0.0	0.140594482421875
Advocacy	0.15	0.1	0.13	0.0	0.21197150647640228
Advocacy Groups	0.15	0.01	0.02	0.0	0.09825746715068817
Advocacy Organizations	0.0	0.01	0.02	0.0	0.2574642598628998
Aerobic Exercise	0.05	0.02	0.04	0.06	0.13885053992271423
Aerobic Fitness	0.0	0.1	0.1	0.0	0.2942967116832733
Affect	0.2	0.12	0.06	0.0	0.16198353469371796
Affect Balance	0.0	0.01	0.02	0.0	0.21679943799972534
Affect Regulation	0.0	0.02	0.06	0.0	0.6372608542442322
Affect-Based Trust	0.0	0.02	0.03	0.0	0.1021474078297615
Affect-Focused Therapy	0.0	0.0	0.01	0.02	0.10760526359081268
Affective Bond	0.0	0.01	0.01	0.0	0.15993306040763855
Affective Communication	0.1	0.05	0.01	0.0	0.140594482421875
Affective Computing	0.2	0.05	0.01	0.0	0.140594482421875
Affective Dimension	0.1	0.05	0.01	0.0	0.140594482421875
Affective Disorders	0.0	0.02	0.1	0.15	0.22503438591957092
Affective Engagement	0.25	0.02	0.06	0.0	0.19318565726280212
Affective Gifts	0.0	0.0	0.01	0.02	0.10760526359081268
Affective Interaction	0.0	0.01	0.02	0.0	0.2574642598628998
Affective Mediators	0.15	0.01	0.01	0.0	0.15993306040763855
Affective Outcomes	0.0	0.01	0.04	0.02	0.3922211229801178
Affective Pain	0.0	0.01	0.02	0.0	0.21679943799972534
Affective Reactions	0.0	0.0	0.01	0.02	0.10760526359081268
Affective Response	0.0	0.07	0.0	0.08	1.8619709014892578
Affective Risk Responses	0.0	0.0	0.01	0.02	0.10760526359081268
Affective States	0.15	0.01	0.06	0.0	0.15500497817993164
Affective Variables	0.0	0.01	0.03	0.0	0.3684643805027008
Affective-Sexual Education	0.3	0.2	0.04	0.0	0.24745503067970276
Affiliate Networks	0.1	0.05	0.01	0.0	0.140594482421875
Affiliation Disclosure	0.0	0.01	0.03	0.07	0.3048856556415558
Affordability	0.12	0.09	0.05	0.01	0.1174812912940979
Affordable Care Act	0.2	0.05	0.15	0.0	0.3537180423736572
Affordances	0.0	0.01	0.04	0.0	0.18339598178863525
Africa	0.08	0.04	0.05	0.03	0.11512447893619537
African American	0.32	0.14	0.44	0.0	0.2964678406715393
African Americans	0.08	0.32	0.0	3.35	0.12120354175567627
African-Americans	0.0	0.03	0.06	0.0	0.2701939046382904
After-Visit Summary	0.0	0.01	0.04	0.02	0.3922211229801178
Aftercare	0.0	0.03	0.03	0.0	0.13065184652805328
Aftereffects	0.0	0.0	0.01	0.02	0.10760526359081268
Age	0.45	0.46	0.75	0.0	0.4384273886680603
Age Assortativity	0.0	0.0	0.01	0.02	0.10760526359081268
Age Bias	0.1	0.05	0.01	0.0	0.140594482421875
Age Cohort	0.0	0.04	0.55	0.24	0.9654480218887329
Age Differences	0.35	0.19	0.38	0.0	0.32734251022338867
Age Disparities	0.0	0.01	0.01	0.0	0.15993306040763855
Age Factors	0.0	0.08	0.0	1.19	1.4540261030197144
Age Groups	0.2	0.12	0.0	0.0	0.2130560576915741
Age Prediction	0.3	0.2	0.04	0.0	0.24745503067970276
Age Preferences	0.0	0.01	0.01	0.0	0.16283667087554932
Age Stratification	0.0	0.0	0.01	0.02	0.10760526359081268
Age-Dependent	0.0	0.0	0.01	0.02	0.10760526359081268
Age-Related Cognitive Decline	0.15	0.01	0.01	0.0	0.15993306040763855
Age-Related Conditions	0.3	0.2	0.04	0.0	0.24745503067970276
Age-Related Differences	0.0	0.01	0.01	0.0	0.16283667087554932
Age-Related Hearing Loss	0.0	0.03	0.0	0.02	0.6931396722793579
Age-Related Macular Degeneration	0.0	0.01	0.01	0.0	0.15993306040763855
Age-Specific	0.0	0.08	0.0	0.43	2.0846054553985596
Aged Care	0.25	0.01	0.14	0.0	0.16797694563865662
Ageism	0.0	0.0	0.01	0.02	0.10760526359081268
Agencies	0.0	0.07	0.0	0.97	3.492064952850342
Agency	0.0	0.0	0.01	0.02	0.10760526359081268
Agenda-Setting	0.0	0.01	0.01	0.0	0.15993306040763855
Agent Appearance	0.0	0.01	0.01	0.0	0.16283667087554932
Agent-Based Model	0.15	0.01	0.01	0.0	0.15993306040763855
Agent-Based Modeling	0.0	0.01	0.02	0.0	0.21679943799972534
Agent-Based Simulation	0.15	0.01	0.01	0.0	0.15993306040763855
Agent-Based Simulations	0.02	0.0	0.01	0.02	0.10760526359081268
Ages and Stages Questionnaire	0.0	0.01	0.02	0.0	0.2574642598628998
Ageusia	0.0	0.01	0.01	0.03	0.17142146825790405
Aggregate Research Results	0.0	0.01	0.02	0.0	0.21679943799972534
Aggregation	0.0	0.07	0.0	0.08	1.8619709014892578
Aggregator	0.0	0.02	0.28	0.0	0.5046185255050659
Aggression	0.08	0.04	0.04	0.0	0.11315581202507019
Aggressiveness	0.3	0.2	0.04	0.0	0.24745503067970276
Agile Analytics	0.0	0.0	0.01	0.02	0.10760526359081268
Agile Approach	0.15	0.01	0.01	0.0	0.16283667087554932
Agile Methodology	0.15	0.03	0.07	0.0	0.23810139298439026
Agile Software Development	0.0	0.01	0.02	0.0	0.2574642598628998
Aging	0.45	0.18	0.15	0.0	0.3186153471469879
Aging Industry	0.15	0.01	0.01	0.0	0.15993306040763855
Aging Parents	0.0	0.04	0.0	0.0	1.0854556560516357
Aging Population	0.25	0.1	0.01	0.0	0.3128200173377991
Aging Societies	0.0	0.01	0.01	0.0	0.16283667087554932
Aging Society	0.12	0.1	0.02	0.0	0.08552589267492294
Aging Workforce	0.0	0.01	0.04	0.02	0.3922211229801178
Aging in Place	0.25	0.09	0.18	0.01	0.23042786121368408
Aging-in-Place	0.0	0.1	0.0	1.84	2.424741506576538
Agism	0.1	0.05	0.01	0.0	0.140594482421875
Agitation	0.0	0.01	0.01	0.0	0.16283667087554932
Agnew Relationship Measure	0.0	0.01	0.02	0.0	0.2574642598628998
Agonist Therapy	0.0	0.01	0.01	0.0	0.15993306040763855
Agoraphobia	0.08	0.14	0.0	1.46	0.13181692361831665
Agreement	0.15	0.21	0.0	0.75	0.2066102921962738
Agreement Analysis	0.1	0.05	0.01	0.0	0.140594482421875
Agriculture	0.0	0.02	0.28	0.0	0.5046185255050659
Aho-Corasick Algorithm	0.0	0.01	0.02	0.0	0.2574642598628998
Air Pollution	0.0	0.01	0.03	0.0	0.3684643805027008
Air Quality	0.0	0.01	0.03	0.0	0.3684643805027008
Airtime	0.1	0.05	0.01	0.0	0.140594482421875
Alabama	0.0	0.01	0.01	0.0	0.15993306040763855
Alanine Transaminase	0.0	0.0	0.01	0.02	0.10760526359081268
Alarm Fatigue	0.15	0.0	0.03	0.0	0.10323466360569
Alarm Management	0.0	0.01	0.01	0.03	0.17142146825790405
Alarm Metrics	0.0	0.0	0.01	0.02	0.10760526359081268
Alarms	0.0	0.0	0.01	0.02	0.10760526359081268
Alaska Native	0.0	0.01	0.01	0.0	0.15993306040763855
Alberta Stroke Program Early CT Score	0.0	0.01	0.01	0.0	0.16283667087554932
Albumin	0.0	0.0	0.01	0.02	0.10760526359081268
Alcohol	0.15	0.12	0.82	0.0	0.09307974576950073
Alcohol Abstinence	0.1	0.02	0.04	0.0	0.1479552835226059
Alcohol Abuse	0.0	0.06	0.08	0.0	0.1721426546573639
Alcohol Consumption	0.25	0.31	0.12	0.26	0.3598259687423706
Alcohol Dependence	0.08	0.05	0.1	0.0	0.10958117991685867
Alcohol Dependency	0.0	0.1	0.0	1.84	2.424741506576538
Alcohol Intervention	0.1	0.05	0.01	0.0	0.140594482421875
Alcohol Interventions	0.0	0.01	0.02	0.0	0.21679943799972534
Alcohol Misuse	0.15	0.11	0.05	0.0	0.18384824693202972
Alcohol Moderation	0.15	0.01	0.01	0.0	0.15993306040763855
Alcohol Monitoring	0.15	0.01	0.01	0.0	0.15993306040763855
Alcohol Prevention	0.1	0.02	0.05	0.02	0.1776553988456726
Alcohol Reduction	0.22	0.09	0.12	0.0	0.19876526296138763
Alcohol Treatment	0.0	0.0	0.03	0.0	0.3867712616920471
Alcohol Use	0.18	0.29	0.0	0.0	0.25049737095832825
Alcohol Use Disorder	0.1	0.04	0.32	0.11	0.11848681420087814
Alcohol Use Disorders	0.05	0.03	0.22	0.0	0.13870614767074585
Alcohol Websites	0.0	0.04	0.0	0.0	1.0854556560516357
Alcohol-Related Consequences	0.0	0.01	0.03	0.07	0.3048856556415558
Alcohol-Related Harm	0.0	0.01	0.01	0.0	0.15993306040763855
Alcohol-Related Problems	0.0	0.13	0.07	0.22	0.5156336426734924
Alcohol-related Consequences	0.0	0.01	0.03	0.0	0.34052497148513794
Alcoholics Anonymous	0.0	0.01	0.02	0.0	0.21679943799972534
Alcoholism	0.0	0.0	0.03	0.0	0.3867712616920471
Alert Fatigue	0.08	0.09	0.11	0.0	0.11427602916955948
Alert Override	0.0	0.0	0.01	0.02	0.10760526359081268
Alert Protocols	0.1	0.05	0.01	0.0	0.140594482421875
Alert Recipients	0.0	0.01	0.01	0.0	0.15993306040763855
Alert Specificity	0.0	0.01	0.02	0.0	0.2574642598628998
Alert System	0.08	0.03	0.04	0.0	0.12906627357006073
Alert Validation	0.15	0.01	0.01	0.0	0.15993306040763855
Alerting Platform	0.15	0.01	0.01	0.0	0.15993306040763855
Alertness	0.0	0.0	0.01	0.02	0.10760526359081268
Alertness Prediction	0.15	0.01	0.01	0.0	0.15993306040763855
Alerts	0.25	0.04	0.05	0.0	0.25603532791137695
Alexa	0.0	0.01	0.02	0.0	0.21679943799972534
Algometry	0.0	0.01	0.01	0.0	0.16283667087554932
Algorithm	0.22	0.19	0.23	0.0	0.16765762865543365
Algorithm Change Protocols	0.15	0.01	0.01	0.0	0.15993306040763855
Algorithm Development	0.15	0.0	0.0	0.0	0.1205684244632721
Algorithm Updates	0.15	0.01	0.02	0.0	0.09825746715068817
Algorithm Validation	0.12	0.08	0.02	0.02	0.10467905551195145
Algorithm Validity	0.02	0.0	0.01	0.02	0.10760526359081268
Algorithmic Bias	0.25	0.01	0.14	0.0	0.16797694563865662
Algorithmic Fairness	0.4	0.2	0.04	0.0	0.24745503067970276
Algorithmic Governance	0.4	0.2	0.04	0.0	0.24745503067970276
Algorithmic Refinements	0.3	0.2	0.04	0.0	0.24745503067970276
Algorithms	0.5	0.44	0.48	0.27	0.3408223092556
Alienation	0.0	0.03	0.0	0.02	0.6931396722793579
Aligned Incentives	0.0	0.01	0.01	0.0	0.16283667087554932
All-Cause Hospitalization	0.0	0.01	0.02	0.0	0.2574642598628998
AllerSearch	0.1	0.05	0.01	0.0	0.140594482421875
Allergen Avoidance	0.0	0.01	0.02	0.0	0.2574642598628998
Allergens	0.3	0.2	0.04	0.0	0.24745503067970276
Allergic Rhinitis	0.5	0.41	0.08	0.0	0.4511210322380066
Allergies	0.0	0.01	0.03	0.0	0.3684643805027008
Allergy	0.0	0.01	0.01	0.0	0.16283667087554932
Allergy Services	0.0	0.01	0.01	0.0	0.16283667087554932
Allied Health	0.2	0.02	0.06	0.0	0.20622485876083374
Allied Health Professionals	0.0	0.03	0.0	0.02	0.6931396722793579
Allied Health Programs	0.0	0.0	0.01	0.02	0.10760526359081268
Allocentric Lock	0.0	0.02	0.28	0.0	0.5046185255050659
Allogeneic	0.0	0.01	0.02	0.0	0.21679943799972534
Alpha-Band Power	0.0	0.0	0.01	0.02	0.10760526359081268
Alternative Approach	0.1	0.01	0.03	0.0	0.34052497148513794
Alternative Data Sources	0.1	0.01	0.03	0.0	0.34052497148513794
Alternative Healthy Eating Index	0.15	0.01	0.01	0.0	0.15993306040763855
Alternative Medicine	0.0	0.04	0.05	0.01	0.2617626488208771
Alternative Tobacco	0.2	0.01	0.01	0.0	0.15993306040763855
Alternative Treatments	0.12	0.03	0.03	0.0	0.11626756936311722
Altmetric	0.25	0.1	0.07	0.0	0.1829795092344284
Altmetric Score	0.0	0.01	0.02	0.0	0.2574642598628998
Altmetrics	0.08	0.1	0.1	0.0	0.11532700061798096
Altruism	0.03	0.0	0.02	0.02	0.07792387157678604
Alzheimer	0.0	0.01	0.01	0.0	0.16283667087554932
Alzheimer Disease	0.9	0.48	0.36	0.29	0.596940279006958
Alzheimer's Disease	0.25	0.11	0.16	0.0	0.2564883232116699
Amazon Alexa	0.15	0.01	0.02	0.0	0.09825746715068817
Amazon Mechanical Turk	0.15	0.21	1.17	0.0	0.21161648631095886
Amazon Purchases	0.0	0.0	0.01	0.02	0.10760526359081268
Ambient Assisted Living	0.25	0.01	0.0	0.0	0.19587230682373047
Ambient Audio	0.15	0.01	0.01	0.0	0.15993306040763855
Ambient Information	0.0	0.01	0.04	0.02	0.3922211229801178
Ambient Lighting	0.0	0.01	0.02	0.0	0.21679943799972534
Ambient Sensing	0.2	0.05	0.01	0.0	0.140594482421875
Ambient Sensors	0.02	0.0	0.01	0.02	0.10760526359081268
Ambient System	0.0	0.01	0.03	0.0	0.3684643805027008
Ambient Technology	0.3	0.25	0.29	0.0	0.16717761754989624
Ambient Temperature	0.0	0.01	0.02	0.0	0.21679943799972534
Ambiguity Aversion	0.0	0.01	0.01	0.0	0.15993306040763855
Ambiguous Terms	0.0	0.01	0.02	0.0	0.2574642598628998
Ambivalent Attachment	0.0	0.01	0.03	0.07	0.3048856556415558
Ambivalent Attitudes	0.1	0.05	0.01	0.0	0.140594482421875
Ambivalent Smokers	0.0	0.0	0.01	0.02	0.10760526359081268
AmbuFlex	0.0	0.01	0.01	0.0	0.16283667087554932
Ambulance	0.1	0.05	0.01	0.0	0.140594482421875
Ambulation	0.0	0.01	0.03	0.07	0.3048856556415558
Ambulatory	0.0	0.01	0.02	0.0	0.21679943799972534
Ambulatory Activities	0.0	0.01	0.02	0.0	0.2574642598628998
Ambulatory Blood Pressure	0.0	0.01	0.01	0.0	0.16283667087554932
Ambulatory Care	0.15	0.13	0.07	0.0	0.2311428189277649
Ambulatory Monitoring	0.0	0.01	0.01	0.0	0.16283667087554932
Ambulatory Settings	0.0	0.1	0.0	1.83	0.6948291063308716
Ambulatory Surgery	0.0	0.02	0.04	0.0	0.13047033548355103
Ambulatory Visit Notes	0.0	0.01	0.01	0.0	0.16283667087554932
Amenities	0.0	0.01	0.03	0.0	0.34052497148513794
American Cancer Society	0.0	0.05	0.01	0.0	0.140594482421875
American College Health Association	0.0	0.01	0.03	0.0	0.34052497148513794
American Customer Satisfaction Index	0.0	0.08	0.0	0.0	2.0846054553985596
American Heart Association Guidelines	0.0	0.0	0.01	0.02	0.10760526359081268
American Indian	0.0	0.04	0.0	0.0	1.0854556560516357
American Indians	0.0	0.07	0.0	0.08	1.8619709014892578
American Medical Association	0.0	0.01	0.01	0.0	0.15993306040763855
Amiodarone	0.0	0.05	0.01	0.0	0.140594482421875
Amitriptyline	0.0	0.04	0.0	0.0	1.0854556560516357
Amphetamine-Type Stimulants	0.0	0.01	0.03	0.0	0.3684643805027008
Amyotrophic Lateral Sclerosis	0.1	0.11	0.13	0.0	0.27384278178215027
Analgesia	0.15	0.0	0.04	0.0	0.16547244787216187
Analgesic Adjunct	0.0	0.0	0.01	0.02	0.10760526359081268
Analgesic Consumption	0.0	0.02	0.28	0.0	0.5046185255050659
Analgesic Index	0.0	0.0	0.01	0.02	0.10760526359081268
Analyte Characteristics	0.3	0.2	0.04	0.0	0.24745503067970276
Analytic Engine	0.0	0.0	0.01	0.02	0.10760526359081268
Analytic Practices	0.15	0.01	0.01	0.0	0.15993306040763855
Analytical Models	0.15	0.01	0.01	0.0	0.15993306040763855
Analytical Thinking	0.08	0.01	0.0	0.0	0.10175139456987381
Analytics	0.11	0.02	0.06	0.0	0.10701671242713928
Analytics Platform	0.0	0.01	0.01	0.0	0.16283667087554932
Analytics Platforms	0.15	0.01	0.01	0.0	0.15993306040763855
Anamnesis	0.0	0.0	0.01	0.02	0.10760526359081268
Anatomical Knowledge	0.1	0.05	0.01	0.0	0.140594482421875
Anatomical Structures	0.0	0.01	0.03	0.0	0.34052497148513794
Anatomy	0.0	0.01	0.02	0.0	0.2574642598628998
Android	0.12	0.08	0.21	0.19	0.29417863488197327
Anecdotal Evidence	0.0	0.01	0.02	0.0	0.21679943799972534
Anemia Management	0.0	0.01	0.02	0.0	0.21679943799972534
Anesthesia	0.15	0.17	1.49	3.21	0.20781421661376953
Anesthesia Knowledge	0.0	0.0	0.01	0.02	0.10760526359081268
Anesthesiologists	0.0	0.0	1.38	3.22	3.492064952850342
Anesthesiology	0.0	0.01	0.03	0.0	0.13284632563591003
Anesthetics	0.0	0.02	0.28	0.0	0.5046185255050659
Anger	0.0	0.0	0.01	0.02	0.10760526359081268
Angina	0.0	0.01	0.03	0.0	0.3684643805027008
Angioectasia	0.0	0.01	0.01	0.0	0.15993306040763855
Angiography	0.0	0.03	0.01	0.02	0.2523845434188843
Angiotensin Converting Enzyme 2	0.05	0.05	0.01	0.0	0.140594482421875
Animal Welfare	0.0	0.0	0.01	0.02	0.10760526359081268
Animal-Assisted Therapy	0.01	0.0	0.01	0.02	0.10760526359081268
Animated Comic	0.0	0.01	0.02	0.0	0.21679943799972534
Animated Decision Aid	0.1	0.05	0.01	0.0	0.140594482421875
Animated Graphics	0.0	0.03	0.0	0.02	0.6931396722793579
Animated Randomness	0.0	0.01	0.03	0.0	0.34052497148513794
Animated Video	0.3	0.2	0.04	0.0	0.24745503067970276
Animated Videos	0.3	0.06	0.08	0.0	0.20702055096626282
Animation	0.15	0.12	0.0	0.92	0.2998943328857422
Animations	0.1	0.01	0.03	0.0	0.13284632563591003
Ankle Pain	0.1	0.05	0.01	0.0	0.140594482421875
Ankylosing Spondylitis	0.08	0.01	0.0	0.0	0.10175139456987381
Anniversary	0.0	0.01	0.02	0.0	0.2818842828273773
Annotated Data	0.4	0.2	0.04	0.0	0.24745503067970276
Annotated Data Sets	0.3	0.2	0.04	0.0	0.24745503067970276
Annotated Training Corpora	0.0	0.01	0.02	0.0	0.21679943799972534
Annotation	0.35	0.07	0.35	0.06	0.19310809671878815
Annotation Analysis	0.0	0.0	0.01	0.02	0.10760526359081268
Annotation Scheme	0.0	0.07	0.0	0.0	0.5400254130363464
Annotation Tool	0.1	0.05	0.01	0.0	0.140594482421875
Anomaly Detection	0.15	0.05	0.05	0.0	0.13340407609939575
Anomaly Detection Algorithms	0.0	0.0	0.01	0.02	0.10760526359081268
Anonymity	0.1	0.09	0.0	0.73	0.151600182056427
Anonymization	0.15	0.03	0.05	0.03	0.1172543615102768
Anonymized	0.0	0.01	0.03	0.0	0.34052497148513794
Anonymous	0.0	0.0	0.01	0.02	0.10760526359081268
Anonymous Data	0.0	0.01	0.02	0.0	0.2574642598628998
Anonymous Discussion	0.1	0.05	0.01	0.0	0.140594482421875
Anonymous Market	0.0	0.0	0.01	0.02	0.10760526359081268
Anonymous Networks	0.0	0.01	0.01	0.0	0.16283667087554932
Anonymous Posting	0.0	0.02	0.28	0.0	0.5046185255050659
Anorexia	0.0	0.03	0.31	0.0	0.3771284818649292
Anorexia Nervosa	0.15	0.06	0.18	0.0	0.15811306238174438
Anosmia	0.0	0.02	0.04	0.06	0.16801881790161133
Answer Change	0.0	0.08	0.0	0.0	2.0846054553985596
Answerability	0.3	0.2	0.04	0.0	0.24745503067970276
Answering Velocity	0.0	0.0	0.01	0.02	0.10760526359081268
Antecedents	0.25	0.01	0.0	0.0	0.16713663935661316
Antenatal Care	0.2	0.11	0.1	0.08	0.16686111688613892
Anthelmintics	0.1	0.05	0.01	0.0	0.140594482421875
Anthrax	0.0	0.07	0.0	3.76	2.424741506576538
Anthropometric Data	0.0	0.02	0.31	0.0	0.3387080729007721
Anthropometric Measurements	0.0	0.01	0.01	0.0	0.16283667087554932
Anthropometric Measures	0.0	0.0	0.03	0.0	0.3867712616920471
Anthropometric Outcomes	0.08	0.04	0.02	0.0	0.10248386114835739
Anthropometric Parameters	0.0	0.01	0.01	0.0	0.16283667087554932
Anthropometrics	0.05	0.03	0.06	0.0	0.1271764039993286
Anthropometry	0.0	0.01	0.02	0.0	0.2574642598628998
Anthropomorphism	0.3	0.25	0.29	0.0	0.16717761754989624
Anti-Asian	0.0	0.01	0.01	0.0	0.15993306040763855
Anti-Asian Racism	0.0	0.0	0.01	0.02	0.10760526359081268
Anti-Industry Beliefs	0.3	0.2	0.04	0.0	0.24745503067970276
Anti-Influenza Virus Medication	0.0	0.03	0.0	0.02	0.6931396722793579
Anti-Medical	0.0	0.03	0.0	0.02	0.6931396722793579
Anti-Müllerian Hormone	0.0	0.0	0.01	0.02	0.10760526359081268
Anti-Pro-Anorexia	0.0	0.01	0.04	0.02	0.3922211229801178
Anti-Vaccinationism	0.0	0.02	0.28	0.0	0.5046185255050659
Anti-Vaccine	0.0	0.01	0.01	0.0	0.15993306040763855
Anti-Vaccine Arguments	0.0	0.0	0.01	0.02	0.10760526359081268
Antibiotic	0.0	0.01	0.03	0.07	0.3048856556415558
Antibiotic Guidelines	0.1	0.05	0.01	0.0	0.140594482421875
Antibiotic Management	0.0	0.01	0.01	0.0	0.16283667087554932
Antibiotic Prescribing	0.12	0.1	0.02	0.0	0.08552589267492294
Antibiotic Prescription	0.0	0.0	0.01	0.02	0.10760526359081268
Antibiotic Properties	0.0	0.0	0.01	0.02	0.10760526359081268
Antibiotic Resistance	0.12	0.02	0.02	0.0	0.11688533425331116
Antibiotic Therapy	0.0	0.01	0.01	0.0	0.15993306040763855
Antibiotic Use	0.0	0.02	0.04	0.0	0.13047033548355103
Antibiotics	0.08	0.09	0.09	0.0	0.09964457154273987
Anticancer Treatments	0.0	0.0	0.01	0.02	0.10760526359081268
Antichoice Websites	0.0	0.0	0.01	0.02	0.10760526359081268
Anticipated Behaviors	0.0	0.0	0.01	0.02	0.10760526359081268
Anticipated Regret	0.0	0.01	0.03	0.07	0.3048856556415558
Anticipatory Care	0.3	0.2	0.04	0.0	0.24745503067970276
Anticoagulant	0.0	0.01	0.01	0.0	0.15993306040763855
Anticoagulation	0.0	0.02	0.29	0.0	0.20430827140808105
Anticoagulation Management	0.25	0.01	0.13	0.05	0.17766541242599487
Anticoagulation Treatment	0.0	0.0	0.01	0.02	0.10760526359081268
Antidepressant Medications	0.0	0.01	0.02	0.0	0.21679943799972534
Antidepressant-Resistant Depression	0.0	0.01	0.02	0.0	0.2574642598628998
Antidepressants	0.08	0.08	0.06	0.0	0.15551604330539703
Antifluoridation	0.0	0.05	0.01	0.0	0.140594482421875
Antihyperlipidemic Agents	0.0	0.01	0.04	0.02	0.3922211229801178
Antihypertensive	0.0	0.01	0.01	0.0	0.16283667087554932
Antihypertensive Agents	0.0	0.04	0.09	0.14	0.30694568157196045
Antihypertensive Medications	0.0	0.01	0.03	0.07	0.3048856556415558
Antimask	0.0	0.05	0.01	0.0	0.140594482421875
Antimicrobial Resistance	0.15	0.13	0.38	0.11	0.16855767369270325
Antimicrobial Stewardship	0.1	0.01	0.0	0.0	0.0789739191532135
Antimicrobial Susceptibility	0.0	0.02	0.28	0.0	0.5046185255050659
Antimicrobial Therapy	0.25	0.25	0.13	0.0	0.1558486372232437
Antimycotic Treatment	0.0	0.01	0.01	0.0	0.15993306040763855
Antineutrophil Cytoplasmic Antibody	0.0	0.0	0.01	0.02	0.10760526359081268
Antiobesity Drugs	0.0	0.0	0.01	0.02	0.10760526359081268
Antiplatelet Therapy	0.3	0.2	0.04	0.0	0.24745503067970276
Antipsychotics	0.0	0.02	0.05	0.0	0.5659822225570679
Antiretroviral Therapy	0.15	0.08	0.31	0.0	0.15486325323581696
Antiretroviral Treatment	0.1	0.05	0.01	0.0	0.140594482421875
Antiscience Attitudes	0.0	0.0	0.01	0.02	0.10760526359081268
Antismoking Advertisements	0.0	0.01	0.01	0.0	0.16283667087554932
Antisocial Behavior	0.0	0.03	0.0	0.02	0.6931396722793579
Antistigma Campaigns	0.0	0.01	0.01	0.0	0.16283667087554932
Antisuicide	0.0	0.01	0.02	0.0	0.21679943799972534
Antitobacco Campaign	0.1	0.05	0.01	0.0	0.140594482421875
Antitobacco Education	0.0	0.01	0.02	0.0	0.21679943799972534
Antitobacco Messaging	0.0	0.01	0.01	0.0	0.16283667087554932
Antivaccination	0.0	0.01	0.01	0.0	0.15993306040763855
Antivaccine	0.25	0.01	0.0	0.0	0.19587230682373047
Antivaccine Movement	0.0	0.0	0.01	0.02	0.10760526359081268
Antivaccine Sentiment	0.4	0.2	0.04	0.0	0.24745503067970276
Antivax	0.1	0.05	0.01	0.0	0.140594482421875
Anxiety	4.5	3.81	3.13	0.31	3.8487906455993652
Anxiety Detection	0.4	0.2	0.04	0.0	0.24745503067970276
Anxiety Disorder	0.22	0.14	0.23	0.0	0.2878749370574951
Anxiety Disorders	0.25	0.33	0.24	1.82	0.2157273292541504
Anxiety Management	0.12	0.08	0.02	0.02	0.10467905551195145
Anxiety Reduction	0.1	0.03	0.03	0.0	0.14106343686580658
Anxiety Sensitivity	0.1	0.03	0.06	0.0	0.13715419173240662
Anxiety Spectrum	0.15	0.01	0.01	0.0	0.15993306040763855
Anxiety Symptoms	0.12	0.04	0.21	0.0	0.05192187428474426
Anxiolysis	0.0	0.0	0.01	0.02	0.10760526359081268
Anxious Attachment	0.0	0.01	0.02	0.0	0.2574642598628998
Anxious Avoidance	0.1	0.05	0.01	0.0	0.140594482421875
Anxiousness	0.0	0.0	0.01	0.02	0.10760526359081268
Apathy	0.0	0.02	0.02	0.0	0.11688533425331116
Aphasia	0.0	0.01	0.02	0.0	0.21679943799972534
Apnea Classification	0.0	0.01	0.01	0.0	0.16283667087554932
Apnea-Hypopnea Index	0.25	0.2	0.22	0.0	0.17853125929832458
Apocalypse Beliefs	0.0	0.0	0.01	0.02	0.10760526359081268
Apolipoprotein E	0.0	0.01	0.01	0.0	0.16283667087554932
Apomediation	0.0	0.07	0.0	0.08	1.8619709014892578
App	0.5	0.17	0.14	0.03	0.2995898127555847
App Adoption	0.05	0.03	0.03	0.0	0.13065184652805328
App Assessment	0.0	0.0	0.01	0.02	0.10760526359081268
App Characteristics	0.0	0.01	0.03	0.07	0.3048856556415558
App Communities	0.0	0.01	0.01	0.0	0.16283667087554932
App Content	0.15	0.01	0.01	0.0	0.15993306040763855
App Design	0.25	0.01	0.16	0.0	0.2018681764602661
App Developers	0.15	0.01	0.01	0.0	0.15993306040763855
App Development	0.2	0.01	0.01	0.03	0.17142146825790405
App Discovery	0.0	0.01	0.02	0.0	0.21679943799972534
App Ecosystem	0.0	0.01	0.04	0.02	0.3922211229801178
App Efficacy	0.0	0.01	0.02	0.0	0.2574642598628998
App Engagement	0.15	0.01	0.01	0.0	0.15993306040763855
App Evaluation	0.25	0.1	0.0	0.0	0.16258595883846283
App Features	0.25	0.14	0.09	0.0	0.1812155842781067
App Functionality	0.35	0.02	0.03	0.0	0.17461194097995758
App Gallery	0.0	0.01	0.02	0.0	0.21679943799972534
App Marketplaces	0.0	0.01	0.02	0.0	0.21679943799972534
App Navigation	0.0	0.01	0.02	0.0	0.21679943799972534
App Popularity	0.0	0.01	0.03	0.0	0.3684643805027008
App Preferences	0.1	0.05	0.01	0.0	0.140594482421875
App Quality	0.15	0.11	0.11	0.0	0.1316053867340088
App Quality Assessment	0.2	0.01	0.01	0.0	0.15993306040763855
App Recommendations	0.0	0.01	0.03	0.07	0.3048856556415558
App Reliability	0.15	0.01	0.01	0.0	0.15993306040763855
App Reviews	0.0	0.01	0.02	0.0	0.2574642598628998
App Selection	0.0	0.0	0.01	0.02	0.10760526359081268
App Store	0.15	0.01	0.01	0.0	0.15993306040763855
App Stores	0.08	0.0	0.0	0.0	0.09861885756254196
App Turnover	0.1	0.05	0.01	0.0	0.140594482421875
App Usability	0.15	0.01	0.01	0.03	0.17142146825790405
App Usage	0.35	0.27	0.04	0.0	0.2128657102584839
App Usage Factor	0.0	0.01	0.04	0.02	0.3922211229801178
App Use	0.4	0.2	0.04	0.0	0.24745503067970276
App Use Behaviors	0.15	0.01	0.01	0.0	0.16283667087554932
App-Based	0.3	0.08	0.08	0.07	0.19683010876178741
App-Based Intervention	0.15	0.03	0.05	0.0	0.181260347366333
App-Based Interventions	0.07	0.0	0.01	0.02	0.10760526359081268
App-Based Management	0.2	0.05	0.01	0.0	0.140594482421875
App-Based Services	0.08	0.0	0.01	0.02	0.10760526359081268
App-Delivered Interventions	0.2	0.05	0.01	0.0	0.140594482421875
App-Tailoring	0.0	0.0	0.01	0.02	0.10760526359081268
App-based Interventions	0.08	0.0	0.01	0.02	0.10760526359081268
Appeal	0.0	0.01	0.03	0.0	0.34052497148513794
Appeals To Science	0.0	0.0	0.01	0.02	0.10760526359081268
Appearance	0.15	0.02	0.05	0.0	0.1674593985080719
Appearance-Based Intervention	0.0	0.01	0.04	0.02	0.3922211229801178
Appendicitis	0.0	0.0	0.01	0.02	0.10760526359081268
Apple	0.0	0.01	0.02	0.0	0.2574642598628998
Apple Ban	0.0	0.0	0.01	0.02	0.10760526359081268
Apple Siri	0.18	0.01	0.02	0.0	0.09825746715068817
Apple Watch	0.35	0.02	0.03	0.0	0.17461194097995758
Apple iOS	0.0	0.01	0.03	0.0	0.34052497148513794
Applicability	0.0	0.03	0.0	0.02	0.6931396722793579
Applicants	0.0	0.07	0.0	3.76	2.424741506576538
Application	0.0	0.01	0.03	0.0	0.34052497148513794
Application Process	0.0	0.07	0.0	3.76	2.424741506576538
Application Programming Interfaces	0.01	0.0	0.01	0.02	0.10760526359081268
Applications	0.0	0.01	0.01	0.0	0.16283667087554932
Applied Relaxation	0.0	0.01	0.01	0.0	0.15993306040763855
Appointment Adherence	0.0	0.05	0.0	0.0	0.35498756170272827
Appointment Attendance	0.15	0.02	0.08	0.0	0.1551479995250702
Appointment Booking	0.0	0.0	0.01	0.02	0.10760526359081268
Appointment Cancellations	0.0	0.01	0.01	0.0	0.16283667087554932
Appointment Management	0.15	0.01	0.01	0.0	0.15993306040763855
Appointment Reminders	0.0	0.03	0.0	0.02	0.6931396722793579
Appointment Scheduling	0.1	0.07	0.0	0.0	0.2642490565776825
Appointment-Making	0.0	0.01	0.03	0.07	0.3048856556415558
Appointments	0.0	0.01	0.03	0.0	0.3684643805027008
Appraisal Theory	0.0	0.0	0.01	0.02	0.10760526359081268
Appreciation	0.1	0.11	0.0	0.0	0.4329003393650055
Approach-Avoidance Task	0.0	0.0	0.01	0.02	0.10760526359081268
Approaches	0.4	0.2	0.04	0.0	0.24745503067970276
Appropriateness	0.08	0.0	0.0	0.0	0.10096535086631775
Apps	0.2	0.09	0.18	0.0	0.21753256022930145
Aquatic Locations	0.4	0.2	0.04	0.0	0.24745503067970276
Arab	0.0	0.01	0.06	0.0	0.31512826681137085
Arab Adolescents	0.0	0.01	0.02	0.0	0.21679943799972534
Arab Population	0.0	0.01	0.01	0.0	0.16283667087554932
Arab Region	0.0	0.0	0.01	0.02	0.10760526359081268
Arab Society	0.0	0.01	0.02	0.0	0.21679943799972534
Arab Women	0.0	0.01	0.01	0.0	0.15993306040763855
Arabic	0.05	0.04	0.07	0.06	0.21311278641223907
Araucanía Region	0.0	0.01	0.02	0.0	0.2574642598628998
ArboAntwoord	0.0	0.03	0.0	0.02	0.6931396722793579
Archetypes	0.15	0.03	0.05	0.02	0.11523996293544769
Architecture	0.0	0.01	0.01	0.03	0.17142146825790405
Architecture Design	0.0	0.02	0.02	0.0	0.11688533425331116
Archiving	0.0	0.08	0.0	0.43	2.0846054553985596
Areas for Change	0.02	0.0	0.01	0.02	0.10760526359081268
Argentina	0.0	0.01	0.03	0.0	0.34052497148513794
Argument Quality	0.12	0.02	0.02	0.0	0.11688533425331116
Aripiprazole	0.0	0.01	0.02	0.0	0.2574642598628998
Aromatherapy	0.0	0.01	0.01	0.0	0.16283667087554932
Aromatic Oils	0.0	0.01	0.01	0.0	0.15993306040763855
Arousal	0.25	0.01	0.0	0.0	0.16713663935661316
Arrhythmia	0.0	0.01	0.01	0.0	0.16283667087554932
Art	0.0	0.01	0.02	0.0	0.2574642598628998
Art Therapy	0.0	0.0	0.01	0.02	0.10760526359081268
Arthralgia	0.0	0.0	0.01	0.02	0.10760526359081268
Arthritic Symptoms	0.0	0.01	0.02	0.0	0.21679943799972534
Arthritis	0.0	0.21	0.0	0.0	0.44417089223861694
Arthrogryposis	0.0	0.01	0.01	0.0	0.15993306040763855
Arthropathy	0.0	0.01	0.01	0.0	0.16283667087554932
Arthroplasty	0.12	0.01	0.01	0.0	0.15993306040763855
Arthroscopic Surgery	0.0	0.0	0.01	0.02	0.10760526359081268
Article Correction	0.0	0.01	0.02	0.0	0.21679943799972534
Article Evaluation	0.0	0.0	1.38	3.22	3.492064952850342
Article Processing Charge	0.0	0.1	0.0	1.52	2.482813596725464
Article Processing Charges	0.0	0.01	0.03	0.07	0.3048856556415558
Article Type	0.0	0.0	0.01	0.02	0.10760526359081268
Article-Processing Charges	0.0	0.03	0.0	0.02	0.6931396722793579
Articulation Work	0.0	0.01	0.02	0.0	0.21679943799972534
Artificial Agents	0.0	0.01	0.01	0.0	0.16283667087554932
Artificial Empathy	0.15	0.01	0.01	0.0	0.15993306040763855
Artificial Intelligence	15.2	15.44	15.14	0.8	12.710763931274414
Artificial Neural Network	0.25	0.04	0.35	0.14	0.2436033934354782
Artificial Neural Networks	0.25	0.25	0.13	0.0	0.1558486372232437
Artificial Pancreas	0.1	0.05	0.01	0.0	0.140594482421875
Artificial Partners	0.02	0.0	0.01	0.02	0.10760526359081268
Arts Therapy	0.3	0.2	0.04	0.0	0.24745503067970276
Arts-Based Approaches	0.0	0.01	0.03	0.0	0.3684643805027008
As-Needed Orders	0.0	0.01	0.01	0.0	0.15993306040763855
Ascites	0.0	0.01	0.02	0.0	0.09825746715068817
Asia	0.25	0.18	0.21	0.0	0.15422360599040985
Asia-Pacific Region	0.1	0.05	0.01	0.0	0.140594482421875
Asian	0.0	0.0	0.01	0.02	0.10760526359081268
Asian American	0.0	0.0	0.01	0.02	0.10760526359081268
Asian Americans	0.2	0.05	0.06	0.02	0.19598570466041565
Asian Countries	0.15	0.01	0.01	0.0	0.15993306040763855
Asian Culture	0.0	0.01	0.02	0.0	0.21679943799972534
Asian Mothers	0.0	0.01	0.02	0.0	0.21679943799972534
Asian Population	0.0	0.01	0.01	0.0	0.15993306040763855
Asian Populations	0.3	0.2	0.04	0.0	0.24745503067970276
Asians	0.0	0.0	0.01	0.02	0.10760526359081268
Asimov's Laws	0.1	0.05	0.01	0.0	0.140594482421875
Ask.com	0.0	0.03	0.0	0.02	0.6931396722793579
Aspartate Transaminase	0.0	0.0	0.01	0.02	0.10760526359081268
Aspect-Based Sentiment Analysis	0.02	0.0	0.01	0.02	0.10760526359081268
Asphyxial Death	0.0	0.07	0.0	0.97	3.492064952850342
Assertive Decision-Making	0.0	0.01	0.01	0.0	0.16283667087554932
Assess Your Risk	0.0	0.01	0.01	0.0	0.15993306040763855
Assessment	0.28	0.22	0.04	0.1	0.25650861859321594
Assessment Appointment	0.0	0.01	0.02	0.0	0.21679943799972534
Assessment Frequency	0.0	0.01	0.03	0.0	0.34052497148513794
Assessment Instruments	0.3	0.2	0.04	0.0	0.24745503067970276
Assessment Methods	0.1	0.05	0.01	0.0	0.140594482421875
Assessment Reactivity	0.0	0.02	0.28	0.0	0.5046185255050659
Assessment Tool	0.25	0.06	0.12	0.0	0.27595022320747375
Assessment Tools	0.2	0.1	0.0	0.0	0.38384711742401123
Asset Tracking	0.15	0.01	0.01	0.0	0.15993306040763855
Assistance	0.3	0.2	0.04	0.0	0.24745503067970276
Assistant Nurses	0.1	0.05	0.01	0.0	0.140594482421875
Assisted Diagnosis	0.2	0.05	0.01	0.0	0.140594482421875
Assisted Gait	0.15	0.01	0.01	0.0	0.15993306040763855
Assisted Living	0.0	0.03	0.32	0.0	0.2451404482126236
Assisted Living Technologies	0.15	0.01	0.01	0.0	0.15993306040763855
Assisted Reproduction	0.0	0.0	0.01	0.02	0.10760526359081268
Assisted Reproduction Technology	0.0	0.0	0.01	0.02	0.10760526359081268
Assisted Reproductive Medicine	0.15	0.01	0.01	0.0	0.15993306040763855
Assisted Reproductive Technology	0.15	0.18	0.02	0.0	0.14925415813922882
Assistive	0.0	0.01	0.03	0.0	0.34052497148513794
Assistive Robots	0.15	0.0	0.02	0.02	0.07792387157678604
Assistive Software	0.0	0.0	0.01	0.02	0.10760526359081268
Assistive Technologies	0.25	0.02	0.07	0.07	0.21834717690944672
Assistive Technology	0.22	0.04	0.39	0.19	0.2724047899246216
Association	0.12	0.1	0.02	0.0	0.08552589267492294
Association Rule Mining	0.0	0.01	0.02	0.0	0.2818842828273773
Assortative Mixing	0.0	0.01	0.01	0.0	0.16283667087554932
Asthenopia	0.0	0.0	0.01	0.02	0.10760526359081268
Asthma	0.4	0.76	0.0	100.0	0.4700150489807129
Asthma Action Plan	0.0	0.04	0.04	0.0	0.14717938005924225
Asthma Control	0.15	0.16	0.26	0.0	0.2118963897228241
Asthma Management	0.0	0.01	0.03	0.07	0.3048856556415558
Asthma Prevalence	0.0	0.1	0.0	1.84	2.424741506576538
Astroturfing	0.0	0.01	0.03	0.0	0.3684643805027008
Asymmetric Interoperability	0.1	0.05	0.01	0.0	0.140594482421875
Asymptomatic	0.0	0.0	0.01	0.02	0.10760526359081268
Asymptomatic Cases	0.0	0.0	0.01	0.02	0.10760526359081268
Asymptomatic Infections	0.0	0.0	0.01	0.02	0.10760526359081268
Asynchronous	0.25	0.1	0.0	0.0	0.3971017599105835
Asynchronous Analysis	0.0	0.01	0.03	0.0	0.3684643805027008
Asynchronous Care	0.4	0.2	0.04	0.0	0.24745503067970276
Asynchronous Communication	0.2	0.08	0.12	0.0	0.21194243431091309
Asynchronous Consultations	0.0	0.01	0.02	0.0	0.21679943799972534
Asynchronous Discussion	0.0	0.07	0.0	0.97	3.492064952850342
Asynchronous Electrocardiogram	0.1	0.01	0.01	0.0	0.15993306040763855
Asynchronous Learning	0.4	0.2	0.04	0.0	0.24745503067970276
Asynchronous Messaging	0.0	0.01	0.01	0.0	0.16283667087554932
Asynchronous Telepsychiatry	0.02	0.0	0.01	0.02	0.10760526359081268
At-Home Testing	0.1	0.05	0.01	0.0	0.140594482421875
At-Home Treatment	0.4	0.2	0.04	0.0	0.24745503067970276
At-Risk Drinkers	0.0	0.04	0.0	0.0	1.0854556560516357
At-Risk Drinking	0.0	0.0	0.01	0.02	0.10760526359081268
At-Risk Groups	0.0	0.03	0.0	0.02	0.6931396722793579
At-Risk Intervention	0.1	0.05	0.01	0.0	0.140594482421875
At-Risk Populations	0.0	0.03	0.01	0.04	0.2134271264076233
Atherosclerosis	0.0	0.01	0.01	0.0	0.15993306040763855
Atherosclerotic Cardiovascular Disease	0.12	0.1	0.02	0.0	0.08552589267492294
Atmosphere	0.0	0.0	0.01	0.02	0.10760526359081268
Atopic Dermatitis	0.15	0.04	0.37	0.0	0.20651154220104218
Atrial Fibrillation	0.9	0.61	0.73	0.27	0.5200065970420837
Atrophy	0.3	0.2	0.04	0.0	0.24745503067970276
Attachment	0.05	0.0	0.03	0.0	0.143246591091156
Attachment Style	0.0	0.01	0.03	0.07	0.3048856556415558
Attachment Theory	0.1	0.02	0.04	0.04	0.15317630767822266
Attack Prevention	0.0	0.08	0.0	0.0	2.0846054553985596
Attack Vectors	0.0	0.01	0.01	0.0	0.16283667087554932
Attendance	0.0	0.01	0.03	0.0	0.13284632563591003
Attention	0.08	0.04	0.32	0.14	0.12997032701969147
Attention Bias Modification	0.05	0.02	0.02	0.0	0.09171725809574127
Attention Deficit Hyperactivity Disorder	0.1	0.07	0.0	0.0	0.23060467839241028
Attention Deficit Hyperactivity Disorders	0.0	0.0	0.01	0.02	0.10760526359081268
Attention Deficit/Hyperactivity Disorder	0.15	0.01	0.01	0.0	0.15993306040763855
Attention Economy	0.15	0.01	0.01	0.0	0.16283667087554932
Attention Mechanism	0.03	0.0	0.01	0.02	0.10760526359081268
Attention Mechanisms	0.2	0.01	0.01	0.0	0.15993306040763855
Attention Restoration	0.0	0.01	0.02	0.0	0.21679943799972534
Attention-Deficit Hyperactivity Disorder	0.0	0.01	0.02	0.0	0.21679943799972534
Attention-Deficit/Hyperactivity Disorder	0.25	0.01	0.16	0.0	0.2018681764602661
Attentional Behaviors	0.0	0.0	0.02	0.02	0.07792387157678604
Attitude	0.42	0.29	0.38	0.0	0.28810352087020874
Attitude Change	0.0	0.01	0.04	0.02	0.3922211229801178
Attitude Toward Physician	0.0	0.01	0.03	0.0	0.3684643805027008
Attitude Toward Use	0.0	0.01	0.01	0.0	0.15993306040763855
Attitudes	0.35	0.88	0.0	99.1	0.47296810150146484
Attractiveness	0.0	0.01	0.01	0.0	0.16283667087554932
Attribute Certificates	0.0	0.0	1.38	3.22	3.492064952850342
Attribute Prediction	0.2	0.05	0.01	0.0	0.140594482421875
Attribute-Based Encryption	0.2	0.05	0.01	0.0	0.140594482421875
Attribution	0.0	0.01	1.39	3.25	0.9296903014183044
Attribution Methods	0.0	0.0	0.01	0.02	0.10760526359081268
Attribution Theory	0.3	0.2	0.04	0.0	0.24745503067970276
Attrition	0.5	0.68	0.0	3.33	0.42918074131011963
Attrition Bias	0.0	0.01	0.02	0.0	0.21679943799972534
Attrition Points	0.0	0.01	0.03	0.07	0.3048856556415558
Attrition Prevention	0.0	0.03	0.0	0.02	0.6931396722793579
Attrition Rate	0.05	0.04	0.05	0.0	0.1605425328016281
Attrition Rates	0.0	0.03	0.01	0.04	0.2134271264076233
Audience	0.1	0.02	0.05	0.0	0.23487800359725952
Audience Comments	0.0	0.01	0.03	0.0	0.3684643805027008
Audience Engagement	0.15	0.06	0.09	0.0	0.14697736501693726
Audience Measurement	0.0	0.08	0.0	0.43	2.0846054553985596
Audience Profiling	0.1	0.05	0.01	0.0	0.140594482421875
Audience Segmentation	0.0	0.01	0.02	0.0	0.21679943799972534
Audience Targeting	0.3	0.2	0.04	0.0	0.24745503067970276
Audio	0.0	0.0	0.0	1.14	2.127676248550415
Audio Analysis	0.2	0.05	0.01	0.0	0.140594482421875
Audio Data	0.2	0.05	0.01	0.0	0.140594482421875
Audio Recording	0.0	0.0	0.01	0.02	0.10760526359081268
Audio Recordings	0.3	0.2	0.04	0.0	0.24745503067970276
Audio Streaming	0.0	0.0	0.01	0.02	0.10760526359081268
Audio-Based	0.02	0.0	0.01	0.02	0.10760526359081268
Audio-Only Visits	0.4	0.2	0.04	0.0	0.24745503067970276
Audiogram	0.0	0.07	0.0	0.08	1.8619709014892578
Audiologist-Guided	0.0	0.01	0.01	0.0	0.15993306040763855
Audiology	0.0	0.02	0.28	0.0	0.5046185255050659
Audiometry	0.0	0.01	0.04	0.02	0.3922211229801178
Audiorecording	0.0	0.01	0.02	0.0	0.21679943799972534
Audiovisual	0.0	0.0	0.09	0.22	0.3602963089942932
Audiovisual Communication	0.0	0.0	0.01	0.02	0.10760526359081268
Audiovisual Support	0.0	0.0	0.01	0.02	0.10760526359081268
Audit and Feedback	0.1	0.03	0.04	0.0	0.12180708348751068
Audit and Feedback Systems	0.15	0.01	0.01	0.0	0.15993306040763855
Auditory Hallucinations	0.0	0.01	0.04	0.02	0.3922211229801178
Augmentation	0.0	0.01	0.02	0.0	0.2574642598628998
Augmented Reality	0.15	0.23	0.49	0.0	0.2119370549917221
Augmented Reality Games	0.02	0.0	0.01	0.02	0.10760526359081268
Austere Environments	0.1	0.05	0.01	0.0	0.140594482421875
Australia	0.44	0.51	0.53	0.0	0.3665081858634949
Australian	0.0	0.05	0.01	0.0	0.140594482421875
Australian Doctors	0.0	0.01	0.03	0.0	0.3684643805027008
Australians	0.0	0.01	0.04	0.02	0.3922211229801178
Austria	0.1	0.01	0.05	0.0	0.1343974769115448
Authentic-Looking	0.3	0.2	0.04	0.0	0.24745503067970276
Authentication	0.2	0.17	1.34	3.15	0.2968258857727051
Authenticity	0.0	0.02	0.29	0.0	0.2064255326986313
Author Attribution	0.0	0.02	0.28	0.0	0.5046185255050659
Author Keywords	0.1	0.05	0.01	0.0	0.140594482421875
Author Perceptions	0.0	0.01	0.01	0.0	0.16283667087554932
Author-Level Metrics	0.15	0.01	0.01	0.0	0.15993306040763855
Authority Ranking	0.0	0.01	0.03	0.07	0.3048856556415558
Authorization	0.0	0.0	1.38	3.22	3.492064952850342
Authors' Reply	0.0	0.02	0.02	0.0	0.09171725809574127
Authorship	0.5	0.02	0.3	0.37	0.2910435199737549
Authorship Correction	0.05	0.03	0.03	0.0	0.14106343686580658
Authorship Detection	0.0	0.02	0.28	0.0	0.5046185255050659
Autism	0.15	0.06	0.09	0.0	0.21846522390842438
Autism Spectrum Disorder	0.45	0.07	0.32	0.0	0.37877002358436584
Autism Spectrum Disorders	0.1	0.05	0.15	0.06	0.18489672243595123
Auto-Segmentation	0.0	0.0	0.01	0.02	0.10760526359081268
AutoML	0.15	0.01	0.01	0.0	0.16283667087554932
AutoML Platforms	0.4	0.2	0.04	0.0	0.24745503067970276
Autobiographical Memory	0.0	0.01	0.01	0.0	0.16283667087554932
Autoencoders	0.15	0.01	0.01	0.0	0.15993306040763855
Autoimmune Disease	0.1	0.05	0.01	0.0	0.140594482421875
Autoimmune Disorders	0.0	0.01	0.02	0.0	0.2574642598628998
Autoimmune Hepatitis	0.0	0.01	0.02	0.0	0.2574642598628998
Autoinjector	0.0	0.0	0.01	0.02	0.10760526359081268
Autologous	0.0	0.01	0.02	0.0	0.21679943799972534
Automated	0.15	0.13	0.0	0.43	0.14275726675987244
Automated Accounts	0.1	0.05	0.01	0.0	0.140594482421875
Automated Alerts	0.15	0.01	0.01	0.0	0.15993306040763855
Automated Analysis	0.35	0.02	0.03	0.0	0.17461194097995758
Automated Analytics	0.4	0.2	0.04	0.0	0.24745503067970276
Automated Assessment	0.15	0.01	0.01	0.0	0.15993306040763855
Automated Assistance	0.0	0.03	0.0	0.02	0.6931396722793579
Automated Classification	0.1	0.05	0.01	0.0	0.140594482421875
Automated Coaching	0.0	0.01	0.03	0.0	0.3684643805027008
Automated Content Analysis	0.4	0.2	0.04	0.0	0.24745503067970276
Automated Data Collection	0.15	0.02	0.04	0.0	0.15512149035930634
Automated Delivery	0.15	0.01	0.01	0.0	0.15993306040763855
Automated Detection	0.1	0.06	0.0	0.0	0.18843203783035278
Automated Diagnosis	0.2	0.01	0.02	0.0	0.21679943799972534
Automated Evaluation	0.3	0.2	0.04	0.0	0.24745503067970276
Automated Feedback	0.1	0.09	0.0	0.0	0.14831726253032684
Automated Indexing	0.0	0.01	0.03	0.0	0.3684643805027008
Automated Insulin Delivery	0.25	0.18	0.02	0.0	0.14925415813922882
Automated Intervention	0.0	0.14	0.15	0.0	0.6450962424278259
Automated Interventions	0.12	0.04	0.02	0.0	0.10248386114835739
Automated Labeling	0.2	0.05	0.01	0.0	0.140594482421875
Automated Machine Learning	0.6	0.06	0.41	0.0	0.28990548849105835
Automated Mapping	0.15	0.01	0.01	0.0	0.15993306040763855
Automated Medical History-Taking	0.15	0.01	0.01	0.0	0.15993306040763855
Automated Messages	0.0	0.01	0.04	0.02	0.3922211229801178
Automated Methods	0.0	0.1	0.0	1.84	2.424741506576538
Automated Monitoring	0.0	0.01	0.04	0.0	0.12333133071660995
Automated Patient Self-scheduling	0.15	0.01	0.01	0.0	0.15993306040763855
Automated Program	0.1	0.12	0.0	0.0	0.4499047100543976
Automated Recommendations	0.02	0.0	0.01	0.02	0.10760526359081268
Automated Registration	0.0	0.01	0.03	0.07	0.3048856556415558
Automated Reminders	0.0	0.04	0.0	0.0	1.0854556560516357
Automated Reporting	0.1	0.02	0.02	0.0	0.09171725809574127
Automated Screening	0.15	0.01	0.01	0.0	0.15993306040763855
Automated Sensing	0.0	0.0	0.01	0.02	0.10760526359081268
Automated Speech Recognition	0.0	0.1	0.0	1.84	2.424741506576538
Automated Surveys	0.1	0.02	0.03	0.0	0.1021474078297615
Automated System	0.0	0.01	0.03	0.07	0.3048856556415558
Automated Texting	0.0	0.0	0.01	0.02	0.10760526359081268
Automated Therapy	0.1	0.0	0.01	0.02	0.10760526359081268
Automated Tool	0.0	0.01	0.04	0.02	0.3922211229801178
Automated Treatment	0.0	0.03	0.0	0.02	0.6931396722793579
Automated Triage	0.0	0.01	0.02	0.0	0.21679943799972534
Automated Trials	0.0	0.0	0.01	0.02	0.10760526359081268
Automated Updating	0.0	0.01	0.03	0.0	0.3684643805027008
Automatic Alerts	0.1	0.01	0.03	0.0	0.34052497148513794
Automatic Categorization	0.0	0.07	0.0	0.08	1.8619709014892578
Automatic Classification	0.0	0.01	0.01	0.03	0.17142146825790405
Automatic Classifier	0.02	0.0	0.01	0.02	0.10760526359081268
Automatic Data Entry	0.0	0.01	0.03	0.07	0.3048856556415558
Automatic Evaluation	0.3	0.2	0.04	0.0	0.24745503067970276
Automatic Explanation	0.0	0.0	0.01	0.02	0.10760526359081268
Automatic Follow-up	0.0	0.01	0.01	0.0	0.16283667087554932
Automatic Processing	0.0	0.01	0.03	0.09	0.11430387198925018
Automatic Speech Recognition	0.12	0.02	0.04	0.0	0.16109654307365417
Automatic Text Summarization	0.08	0.0	0.01	0.02	0.10760526359081268
Automation	0.25	0.22	0.0	1.51	0.2323094606399536
Automation Bias	0.01	0.0	0.01	0.02	0.10760526359081268
Automessages	0.0	0.01	0.03	0.0	0.3684643805027008
Autonomic Arousal	0.0	0.0	0.01	0.02	0.10760526359081268
Autonomic Function	0.15	0.01	0.01	0.0	0.15993306040763855
Autonomic Nervous System	0.01	0.0	0.01	0.02	0.10760526359081268
Autonomous Decision-Making	0.15	0.01	0.01	0.0	0.16283667087554932
Autonomous Driving	0.0	0.01	0.03	0.07	0.3048856556415558
Autonomous Learning	0.2	0.05	0.01	0.0	0.140594482421875
Autonomous Motivation	0.1	0.01	0.03	0.0	0.34052497148513794
Autonomy	0.25	0.14	0.14	0.15	0.2476746141910553
Autonomy Support	0.1	0.02	0.09	0.0	0.13548493385314941
Autopsy	0.0	0.01	0.03	0.0	0.3684643805027008
Autoregressive Models	0.05	0.03	0.03	0.0	0.14106343686580658
Availability	0.1	0.05	0.01	0.0	0.140594482421875
Avatar	0.1	0.05	0.08	0.0	0.19060279428958893
Avatar Counseling	0.0	0.01	0.03	0.07	0.3048856556415558
Avatar Customization	0.0	0.01	0.02	0.0	0.21679943799972534
Avatar Preferences	0.0	0.01	0.03	0.07	0.3048856556415558
Avatars	0.15	0.16	0.0	0.0	0.2874460816383362
Average Speed	0.1	0.05	0.01	0.0	0.140594482421875
Average Treatment Effect	0.0	0.01	0.01	0.0	0.16283667087554932
Avian Flu	0.0	0.1	0.0	1.84	2.424741506576538
Avian Influenza	0.0	0.01	0.06	0.0	0.31512826681137085
Avoidance Behaviors	0.0	0.01	0.02	0.0	0.2574642598628998
Avoidance Goals	0.0	0.0	0.01	0.02	0.10760526359081268
Avoidant Attachment	0.0	0.01	0.02	0.0	0.2574642598628998
Avoidant Thoughts	0.0	0.0	0.01	0.02	0.10760526359081268
Awake Craniotomy	0.0	0.01	0.02	0.0	0.21679943799972534
Awake Surgery	0.0	0.0	0.01	0.02	0.10760526359081268
Awards	0.0	0.01	0.03	0.0	0.34052497148513794
Awareness	0.22	0.27	0.44	0.0	0.2667187750339508
Awareness Campaign	0.1	0.05	0.01	0.0	0.140594482421875
Awareness Campaigns	0.15	0.01	0.03	0.0	0.13284632563591003
Awareness Days	0.0	0.0	0.01	0.02	0.10760526359081268
Awareness Months	0.0	0.08	0.0	0.43	2.0846054553985596
Ayurveda	0.0	0.01	0.01	0.0	0.16283667087554932
Azithromycin	0.0	0.01	0.01	0.03	0.17142146825790405
BCT Taxonomy	0.2	0.05	0.01	0.0	0.140594482421875
BCTTv1	0.0	0.01	0.03	0.07	0.3048856556415558
BCTs	0.1	0.05	0.01	0.0	0.140594482421875
BEAR Framework	0.0	0.0	0.01	0.02	0.10760526359081268
BEND Maneuvers	0.0	0.01	0.01	0.0	0.15993306040763855
BERT	0.5	0.36	0.42	0.39	0.4082644283771515
BERTweet	0.5	0.2	0.04	0.0	0.24745503067970276
BIT Framework	0.0	0.0	0.01	0.02	0.10760526359081268
BIT Model	0.1	0.01	0.03	0.0	0.34052497148513794
BLS	0.0	0.01	0.03	0.0	0.34052497148513794
BLS Guidelines	0.0	0.01	0.03	0.0	0.34052497148513794
BMI	0.55	0.22	0.25	0.0	0.5012946724891663
BMI Reduction	0.0	0.0	0.01	0.02	0.10760526359081268
BMI Z Score	0.1	0.05	0.01	0.0	0.140594482421875
BMI Z Scores	0.15	0.01	0.01	0.0	0.15993306040763855
BMI Z-Score	0.0	0.01	0.03	0.07	0.3048856556415558
BNP	0.0	0.03	0.0	0.02	0.6931396722793579
BPTrack	0.0	0.0	0.01	0.02	0.10760526359081268
BRCA	0.3	0.2	0.04	0.0	0.24745503067970276
BRFSS	0.0	0.02	0.29	0.0	0.2064255326986313
Baby Boomers	0.0	0.01	0.13	0.0	0.23355045914649963
Back Pain	0.25	0.21	0.2	0.0	0.17360685765743256
Back Surgery	0.0	0.01	0.01	0.0	0.16283667087554932
Backend Servers	0.0	0.01	0.02	0.0	0.21679943799972534
Bacteremia	0.0	0.0	0.01	0.02	0.10760526359081268
Bacteria	0.1	0.05	0.01	0.0	0.140594482421875
Baecke Questionnaire	0.0	0.01	0.04	0.02	0.3922211229801178
Bag-of-Words	0.0	0.01	0.02	0.0	0.21679943799972534
Baidu	0.15	0.02	0.05	0.0	0.13446561992168427
Baidu Encyclopedia	0.12	0.1	0.02	0.0	0.08552589267492294
Baidu Index	0.2	0.06	0.06	0.0	0.20400002598762512
Baidu Search Index	0.4	0.2	0.04	0.0	0.24745503067970276
Balance	0.2	0.07	0.08	0.0	0.2356746792793274
Balance Assessment	0.15	0.01	0.01	0.0	0.15993306040763855
Balance Disorders	0.0	0.01	0.04	0.0	0.12333133071660995
Balanced Diet	0.05	0.02	0.05	0.0	0.20461337268352509
Balanced Scorecard	0.0	0.01	0.01	0.0	0.16283667087554932
Ballistocardiogram	0.0	0.0	0.01	0.02	0.10760526359081268
Bandwagon	0.0	0.01	0.01	0.0	0.16283667087554932
Bandwidth	0.0	0.0	0.0	1.14	2.127676248550415
Bangladesh	0.22	0.18	0.03	0.01	0.1710517853498459
Bangladeshi Children	0.0	0.01	0.01	0.0	0.16283667087554932
Banner Ads	0.0	0.0	0.01	0.02	0.10760526359081268
Banner Advertisements	0.0	0.04	0.04	0.0	0.42541852593421936
Barcode Scanning	0.0	0.01	0.03	0.07	0.3048856556415558
Bariatric Surgery	0.0	0.04	0.04	0.0	0.14717938005924225
Barometer	0.0	0.01	0.02	0.0	0.2574642598628998
Barriers	1.95	1.78	2.53	0.0	1.8821511268615723
Barriers to Care	0.0	0.01	0.03	0.0	0.3684643805027008
Barriers to Communication	0.0	0.01	0.01	0.0	0.16283667087554932
Bars	0.0	0.01	0.02	0.0	0.2574642598628998
Basal Body Temperature	0.0	0.0	0.02	0.02	0.07792387157678604
Basal Ganglia	0.0	0.01	0.02	0.0	0.21679943799972534
Baseline Assessment	0.0	0.01	0.04	0.02	0.3922211229801178
Baseline Characteristics	0.05	0.06	0.0	0.0	0.41786667704582214
Basic Attributes	0.0	0.0	0.01	0.02	0.10760526359081268
Basic Life Support	0.2	0.06	0.11	0.0	0.1741715371608734
Basic Needs	0.0	0.01	0.03	0.0	0.34052497148513794
Basic Reproduction Number	0.0	0.01	0.01	0.03	0.17142146825790405
Basic Research	0.3	0.2	0.04	0.0	0.24745503067970276
Bass Model	0.0	0.01	0.02	0.0	0.21679943799972534
Batch Effects	0.0	0.0	0.01	0.02	0.10760526359081268
Bathroom Scale	0.0	0.01	0.03	0.0	0.3684643805027008
Bathroom-Assistive Technology	0.0	0.01	0.01	0.0	0.16283667087554932
Battery	0.0	0.0	0.01	0.02	0.10760526359081268
Battery Life	0.1	0.02	0.05	0.0	0.2118120640516281
Bavaria	0.0	0.05	0.01	0.0	0.140594482421875
Bayesian	0.15	0.01	0.01	0.0	0.15993306040763855
Bayesian Analysis	0.2	0.17	0.13	0.0	0.32483744621276855
Bayesian Approach	0.0	0.01	0.04	0.02	0.3922211229801178
Bayesian Efficient Design	0.15	0.01	0.01	0.0	0.15993306040763855
Bayesian Framework	0.0	0.01	0.01	0.0	0.16283667087554932
Bayesian Inference	0.0	0.0	0.01	0.02	0.10760526359081268
Bayesian Methods	0.02	0.0	0.01	0.02	0.10760526359081268
Bayesian Network	0.1	0.02	0.0	0.0	0.10798665881156921
Bayesian Networks	0.0	0.01	0.01	0.0	0.16283667087554932
Bayesian Regression	0.15	0.01	0.01	0.0	0.15993306040763855
Beall's List	0.0	0.01	0.01	0.0	0.16283667087554932
Beat Saber	0.0	0.0	0.01	0.02	0.10760526359081268
Beauty Ideal Internalization	0.0	0.01	0.02	0.0	0.21679943799972534
Beck Depression Inventory	0.0	0.07	0.0	0.0	0.2645193934440613
Beck Scale	0.0	0.0	0.01	0.02	0.10760526359081268
Beck Scale for Suicide Ideation	0.0	0.01	0.03	0.0	0.3684643805027008
Bed Availability	0.0	0.07	0.0	3.76	2.424741506576538
Bed Days	0.0	0.0	0.01	0.02	0.10760526359081268
Bed Falls	0.0	0.01	0.02	0.0	0.2574642598628998
Bed Sensor	0.0	0.0	0.01	0.02	0.10760526359081268
Bedside Manner	0.0	0.01	0.02	0.0	0.21679943799972534
Behavior	0.32	0.11	0.0	0.0	0.2974526286125183
Behavior Analysis	0.0	0.01	0.03	0.07	0.3048856556415558
Behavior Change	1.8	2.01	0.0	1.81	2.12671160697937
Behavior Change Strategies	0.0	0.01	0.03	0.0	0.34052497148513794
Behavior Change Technique	0.2	0.05	0.01	0.0	0.140594482421875
Behavior Change Techniques	0.63	0.42	0.43	0.0	0.4948708117008209
Behavior Change Theories	0.25	0.15	0.14	0.02	0.19679208099842072
Behavior Change Theory	0.02	0.02	0.04	0.0	0.13047033548355103
Behavior Change Wheel	0.15	0.01	0.01	0.03	0.17142146825790405
Behavior Changes	0.0	0.01	0.03	0.0	0.38980981707572937
Behavior Intention	0.0	0.01	0.02	0.0	0.2574642598628998
Behavior Modification	0.0	0.06	0.0	0.0	0.5046714544296265
Behavior Patterns	0.0	0.01	0.01	0.0	0.16283667087554932
Behavior Prediction	0.2	0.01	0.02	0.0	0.09825746715068817
Behavior Profiles	0.15	0.01	0.01	0.0	0.15993306040763855
Behavior Theories	0.15	0.01	0.01	0.0	0.15993306040763855
Behavior Tracking	0.1	0.02	0.04	0.0	0.1479552835226059
Behavioral Actions	0.4	0.2	0.04	0.0	0.24745503067970276
Behavioral Activation	0.25	0.13	0.17	0.0	0.09968840330839157
Behavioral Addiction	0.08	0.0	0.0	0.0	0.09861885756254196
Behavioral Analysis	0.3	0.01	0.05	0.0	0.19455629587173462
Behavioral Assessment	0.0	0.01	0.04	0.02	0.3922211229801178
Behavioral Automaticity	0.0	0.0	0.01	0.02	0.10760526359081268
Behavioral Change	0.42	0.53	0.73	0.0	0.44439372420310974
Behavioral Change Techniques	0.15	0.08	0.0	0.0	0.3316231966018677
Behavioral Changes	0.25	0.05	0.07	0.09	0.23316173255443573
Behavioral Characteristics	0.0	0.04	0.0	0.0	1.0854556560516357
Behavioral Competency	0.0	0.0	0.01	0.02	0.10760526359081268
Behavioral Data	0.25	0.07	0.12	0.0	0.19676929712295532
Behavioral Determinants	0.12	0.02	0.04	0.0	0.15512149035930634
Behavioral Disorders	0.1	0.05	0.01	0.0	0.140594482421875
Behavioral Economics	0.25	0.12	0.06	0.0	0.16198353469371796
Behavioral Engagement	0.25	0.02	0.06	0.0	0.19318565726280212
Behavioral Factors	0.02	0.17	0.0	0.0	0.16039109230041504
Behavioral Features	0.18	0.01	0.02	0.0	0.09825746715068817
Behavioral Feedback	0.0	0.01	0.05	0.03	0.22577956318855286
Behavioral Goals	0.0	0.01	0.06	0.0	0.31512826681137085
Behavioral Health	0.35	0.34	0.33	0.23	0.30124372243881226
Behavioral Health Coaching	0.02	0.0	0.01	0.02	0.10760526359081268
Behavioral Impact	0.0	0.0	0.01	0.02	0.10760526359081268
Behavioral Impulsivity	0.0	0.01	0.01	0.0	0.15993306040763855
Behavioral Indicators	0.0	0.01	0.03	0.07	0.3048856556415558
Behavioral Information	0.0	0.01	0.04	0.02	0.3922211229801178
Behavioral Insights	0.15	0.01	0.01	0.0	0.15993306040763855
Behavioral Intention	0.35	0.13	0.45	0.0	0.3136981129646301
Behavioral Intentions	0.25	0.11	0.17	0.0	0.21235080063343048
Behavioral Intervention	0.35	0.25	0.17	0.0	0.3146233558654785
Behavioral Intervention Technologies	0.08	0.02	0.09	0.0	0.16552969813346863
Behavioral Intervention Technology Model	0.1	0.05	0.01	0.0	0.140594482421875
Behavioral Interventions	0.22	0.15	0.03	0.09	0.21744486689567566
Behavioral Manifestations	0.0	0.02	0.28	0.0	0.5046185255050659
Behavioral Markers	0.1	0.04	0.06	0.01	0.10699433088302612
Behavioral Measures	0.02	0.02	0.02	0.0	0.09171725809574127
Behavioral Messaging	0.0	0.0	0.01	0.02	0.10760526359081268
Behavioral Model	0.0	0.0	0.01	0.02	0.10760526359081268
Behavioral Modifications	0.0	0.0	0.01	0.02	0.10760526359081268
Behavioral Modulation	0.1	0.01	0.03	0.0	0.34052497148513794
Behavioral Monitoring	0.0	0.0	0.01	0.02	0.10760526359081268
Behavioral Outcomes	0.1	0.0	0.0	0.0	0.23538023233413696
Behavioral Paradigm	0.0	0.01	0.01	0.0	0.16283667087554932
Behavioral Patterns	0.2	0.14	0.08	0.02	0.23571650683879852
Behavioral Perceptions	0.0	0.05	0.0	0.0	1.3951404094696045
Behavioral Phenotypes	0.1	0.05	0.01	0.0	0.140594482421875
Behavioral Predictors	0.0	0.01	0.02	0.0	0.2574642598628998
Behavioral Problems	0.0	0.01	0.01	0.0	0.16283667087554932
Behavioral Profiles	0.3	0.2	0.04	0.0	0.24745503067970276
Behavioral Programs	0.0	0.07	0.0	0.08	1.8619709014892578
Behavioral Prompts	0.05	0.01	0.02	0.0	0.21679943799972534
Behavioral Reinforcement	0.0	0.01	0.03	0.0	0.34052497148513794
Behavioral Research	0.0	0.01	0.03	0.09	0.11430387198925018
Behavioral Responses	0.0	0.01	0.01	0.03	0.17142146825790405
Behavioral Risk Factor Surveillance System	0.2	0.01	0.04	0.0	0.2158481776714325
Behavioral Risk Factor Surveillance Systems	0.0	0.01	0.01	0.0	0.16283667087554932
Behavioral Risk Factors	0.0	0.0	0.06	0.0	0.24809065461158752
Behavioral Risks	0.0	0.0	0.01	0.02	0.10760526359081268
Behavioral Science	0.15	0.12	0.04	0.0	0.14307467639446259
Behavioral Sciences	0.0	0.0	0.01	0.02	0.10760526359081268
Behavioral Screening	0.0	0.01	0.02	0.0	0.21679943799972534
Behavioral Self-Regulation	0.15	0.01	0.01	0.0	0.15993306040763855
Behavioral Sensing	0.0	0.01	0.02	0.0	0.21679943799972534
Behavioral Signals	0.0	0.01	0.01	0.0	0.16283667087554932
Behavioral Skills	0.0	0.01	0.02	0.0	0.2574642598628998
Behavioral Sleep Treatments	0.0	0.01	0.02	0.0	0.21679943799972534
Behavioral Strategies	0.08	0.12	0.26	0.0	0.1858576536178589
Behavioral Studies	0.0	0.01	0.02	0.0	0.21679943799972534
Behavioral Support	0.0	0.01	0.02	0.0	0.2574642598628998
Behavioral Symptoms	0.25	0.01	0.16	0.0	0.17373408377170563
Behavioral Theories	0.0	0.01	0.02	0.0	0.21679943799972534
Behavioral Theory	0.08	0.05	0.05	0.04	0.15236055850982666
Behavioral Therapy	0.0	0.01	0.02	0.05	0.23523768782615662
Behavioral Traces	0.0	0.01	0.01	0.0	0.16283667087554932
Behavioral Tracking	0.0	0.01	0.01	0.0	0.16283667087554932
Behavioral Triggers	0.0	0.01	0.03	0.0	0.34052497148513794
Behavioral Weight Loss	0.2	0.01	0.02	0.0	0.09825746715068817
Behavioral Weight Loss Program	0.1	0.05	0.01	0.0	0.140594482421875
Behavioral Willingness	0.0	0.01	0.03	0.0	0.3684643805027008
Behaviorally Targeted Advertising	0.0	0.01	0.03	0.07	0.3048856556415558
Behaviors	0.09	0.07	0.07	0.05	0.1095484122633934
Beiwe	0.0	0.0	0.01	0.02	0.10760526359081268
Bekesy Audiometry	0.0	0.0	0.07	0.0	0.3307596445083618
Belgium	0.0	0.01	0.02	0.0	0.2574642598628998
Beliefs	0.0	0.02	0.12	0.0	0.3782369792461395
Believability	0.0	0.04	0.0	0.0	1.0854556560516357
Belonging	0.0	0.01	0.03	0.09	0.11430387198925018
Benchmarking	0.25	0.16	0.44	0.05	0.220388263463974
Benchmarks	0.0	0.01	0.02	0.0	0.21679943799972534
Benchtop Models	0.0	0.0	0.01	0.02	0.10760526359081268
Beneficence	0.0	0.0	0.01	0.02	0.10760526359081268
Beneficiary Engagement	0.0	0.0	0.01	0.02	0.10760526359081268
Benefit	0.0	0.0	0.0	1.06	4.39161491394043
Benefit Disclosure	0.0	0.01	0.02	0.0	0.2574642598628998
Benefit Information	0.0	0.01	0.04	0.02	0.3922211229801178
Benefits	0.22	0.26	0.0	0.78	0.17102104425430298
Benefits Evaluation	0.0	0.0	0.01	0.02	0.10760526359081268
Benevolence	0.0	0.04	0.0	0.0	1.0854556560516357
Benzodiazepines	0.0	0.02	0.04	0.04	0.15317630767822266
Bespoke Health Care System	0.0	0.0	0.01	0.02	0.10760526359081268
Best Practice Alerts	0.1	0.05	0.01	0.0	0.140594482421875
Best Practices	0.35	0.23	0.1	0.0	0.41393086314201355
Best-Worst Scaling	0.4	0.2	0.04	0.0	0.24745503067970276
Beta Thalassemia Major	0.0	0.01	0.01	0.0	0.16283667087554932
Beta-Thalassaemia	0.0	0.0	0.0	1.06	4.39161491394043
Betel Nut	0.0	0.01	0.01	0.0	0.16283667087554932
Between-Person Differences	0.1	0.05	0.01	0.0	0.140594482421875
Between-Subject Variation	0.0	0.04	0.0	0.0	1.0854556560516357
Betweenness Centrality	0.15	0.01	0.01	0.0	0.15993306040763855
BiLSTM-CRF	0.0	0.0	0.01	0.02	0.10760526359081268
Bias	0.8	0.32	0.31	0.0	1.2039638757705688
Bias Assessment	0.05	0.02	0.29	0.0	0.20430827140808105
Bias Control	0.1	0.05	0.01	0.0	0.140594482421875
Bias Mitigation	0.75	0.82	0.7	0.0	0.3010651767253876
Bias Ratios	0.3	0.2	0.04	0.0	0.24745503067970276
Bias Reduction	0.0	0.01	0.02	0.0	0.2574642598628998
Bias Risk Assessment	0.4	0.2	0.04	0.0	0.24745503067970276
Biased Information Processing	0.0	0.01	0.03	0.0	0.34052497148513794
Biased-Coin Randomization	0.0	0.02	0.28	0.0	0.5046185255050659
Bibliographic Analysis	0.0	0.01	0.02	0.0	0.21679943799972534
Bibliographic Databases	0.0	0.02	0.04	0.0	0.16230694949626923
Bibliographic References	0.0	0.0	0.01	0.02	0.10760526359081268
Biblioleaks	0.0	0.03	0.06	0.0	0.6931396722793579
Bibliometric Analysis	0.45	0.35	0.25	0.0	0.3960433602333069
Bibliometric Studies	0.3	0.02	0.02	0.0	0.2760770916938782
Bibliometric Study	0.12	0.1	0.02	0.0	0.08552589267492294
Bibliometrics	0.25	0.21	0.0	98.91	0.20826268196105957
Biclustering	0.0	0.0	0.01	0.02	0.10760526359081268
Bidirectional Encoder Representations	0.4	0.25	0.29	0.0	0.16717761754989624
Bidirectional LSTM	0.4	0.2	0.04	0.0	0.24745503067970276
Bifidobacterium	0.0	0.0	0.01	0.02	0.10760526359081268
Big 5	0.25	0.01	0.16	0.0	0.17373408377170563
Big Data	0.35	0.39	1.2	0.49	0.4332648813724518
Big Data Analysis	0.15	0.02	0.04	0.04	0.15317630767822266
Big Data Analytics	0.25	0.04	0.05	0.0	0.23377066850662231
Big Five Personality Traits	0.1	0.05	0.01	0.0	0.140594482421875
Big White Wall	0.0	0.01	0.01	0.0	0.15993306040763855
Bilibili	0.5	0.41	0.08	0.0	0.4511210322380066
Bilingual	0.0	0.05	0.0	0.0	1.3951404094696045
Bilingual Translators	0.0	0.01	0.03	0.07	0.3048856556415558
Billing	0.2	0.02	0.02	0.0	0.2760770916938782
Binary Classification	0.18	0.01	0.02	0.0	0.09825746715068817
Bing	0.0	0.04	0.03	0.03	0.3602963089942932
Binge Drinkers	0.0	0.04	0.0	0.0	1.0854556560516357
Binge Drinking	0.08	0.12	0.3	0.0	0.2128763496875763
Binge Eating	0.05	0.04	0.07	0.0	0.07798752933740616
Binge Eating Disorder	0.08	0.08	0.36	0.0	0.0979028195142746
Binging	0.0	0.02	0.28	0.0	0.5046185255050659
Binomial Probit Model	0.0	0.01	0.04	0.02	0.3922211229801178
BioBERT	0.5	0.2	0.04	0.0	0.24745503067970276
BioCaster	0.0	0.05	0.0	0.0	1.3951404094696045
BioRef	0.4	0.2	0.04	0.0	0.24745503067970276
Biobank	0.2	0.01	0.02	0.0	0.09825746715068817
Biobanks	0.05	0.01	0.01	0.0	0.16283667087554932
Biobehavioral Patterns	0.02	0.0	0.01	0.02	0.10760526359081268
Biochemical Confirmation	0.0	0.01	0.03	0.0	0.3684643805027008
Biochemical Markers	0.0	0.01	0.01	0.0	0.16283667087554932
Biochemical Measures	0.0	0.01	0.01	0.0	0.16283667087554932
Biocompatibility	0.0	0.01	0.01	0.0	0.16283667087554932
Biodisaster X	0.0	0.0	0.01	0.02	0.10760526359081268
Bioethics	0.0	0.0	0.02	0.02	0.07792387157678604
Biofeedback	0.45	0.02	0.13	0.12	0.2904084324836731
Biographic Narrative	0.0	0.0	0.01	0.02	0.10760526359081268
Bioimpedance	0.0	0.01	0.02	0.0	0.2574642598628998
Bioinformatics	0.0	0.1	0.0	0.48	0.7039215564727783
Biologic Agents	0.0	0.01	0.01	0.0	0.16283667087554932
Biological Calibration	0.1	0.0	0.07	0.0	0.3307596445083618
Biological Factors	0.0	0.08	0.0	0.43	2.0846054553985596
Biological Feedback	0.1	0.05	0.01	0.0	0.140594482421875
Biological Information	0.0	0.01	0.02	0.0	0.21679943799972534
Biological Information Mining	0.4	0.2	0.04	0.0	0.24745503067970276
Biological Medicines	0.0	0.01	0.04	0.02	0.3922211229801178
Biological Rhythms	0.0	0.01	0.02	0.0	0.21679943799972534
Biomarkers	0.55	0.12	0.26	0.51	0.37197497487068176
Biomechanical Analysis	0.0	0.0	0.01	0.02	0.10760526359081268
Biomedical	0.0	0.1	0.0	1.84	2.424741506576538
Biomedical Associations	0.1	0.05	0.01	0.0	0.140594482421875
Biomedical Concept	0.0	0.01	0.04	0.02	0.3922211229801178
Biomedical Data	0.1	0.03	0.04	0.08	0.09139417856931686
Biomedical Data Science	0.15	0.01	0.01	0.0	0.15993306040763855
Biomedical Informatics	0.25	0.05	0.0	0.0	0.41812562942504883
Biomedical Information	0.0	0.1	0.0	1.52	2.482813596725464
Biomedical Literature	0.15	0.11	0.08	0.0	0.20210956037044525
Biomedical Paradigm	0.0	0.01	0.01	0.0	0.16283667087554932
Biomedical Prevention	0.0	0.01	0.02	0.0	0.2574642598628998
Biomedical Publishing	0.0	0.01	0.01	0.0	0.16283667087554932
Biomedical Relation Extraction	0.4	0.2	0.04	0.0	0.24745503067970276
Biomedical Research	0.2	0.38	1.12	3.2	0.29524028301239014
Biomedical Researchers	0.3	0.2	0.04	0.0	0.24745503067970276
Biomedical Science	0.15	0.01	0.01	0.0	0.15993306040763855
Biomedical Studies	0.1	0.05	0.01	0.0	0.140594482421875
Biomedical Text	0.0	0.0	0.01	0.02	0.10760526359081268
Biomedicine	0.05	0.06	0.84	0.23	0.21127599477767944
Biometric Data	0.15	0.02	0.04	0.06	0.13885053992271423
Biometric Monitoring	0.15	0.01	0.01	0.0	0.15993306040763855
Biometric Monitoring Devices	0.01	0.0	0.01	0.02	0.10760526359081268
Biometric Recognition	0.15	0.01	0.01	0.0	0.15993306040763855
Biometrics	0.2	0.07	0.05	0.0	0.1666344851255417
Biophysical Markers	0.0	0.01	0.01	0.0	0.16283667087554932
Biopsy	0.0	0.01	0.02	0.0	0.2818842828273773
Biopsychosocial	0.1	0.05	0.01	0.0	0.140594482421875
Biopsychosocial Approach	0.25	0.25	0.13	0.0	0.1558486372232437
Biopsychosocial Factors	0.3	0.2	0.04	0.0	0.24745503067970276
Biopsychosocial Framework	0.1	0.05	0.01	0.0	0.140594482421875
Biopsychosocial Model	0.05	0.03	0.03	0.0	0.1266973465681076
Biopsychosocial Parameters	0.0	0.01	0.01	0.0	0.16283667087554932
Biopsychosocial-Digital Approach	0.1	0.01	0.02	0.0	0.21679943799972534
Biosensing	0.1	0.05	0.01	0.0	0.140594482421875
Biosensors	0.12	0.07	0.08	0.0	0.11275016516447067
Biosignal Processing	0.02	0.0	0.01	0.02	0.10760526359081268
Biosignals	0.1	0.05	0.01	0.0	0.140594482421875
Biosurveillance	0.0	0.07	0.14	0.0	0.6883596181869507
Biotechnology	0.12	0.1	0.02	0.0	0.08552589267492294
Bioterrorism	0.0	0.15	0.0	1.74	4.805693626403809
Bipolar	0.0	0.01	0.03	0.0	0.34052497148513794
Bipolar Disorder	0.25	0.25	0.22	0.0	0.2775944471359253
Birch	0.0	0.01	0.01	0.0	0.16283667087554932
Birth Cohort	0.0	0.02	0.02	0.0	0.09171725809574127
Birth Control	0.25	0.25	0.13	0.0	0.1558486372232437
Birth Defects	0.0	0.01	0.01	0.0	0.15993306040763855
Birth Outcomes	0.08	0.0	0.0	0.0	0.09861885756254196
Birth Questionnaires	0.0	0.01	0.02	0.0	0.21679943799972534
Birth Recovery	0.0	0.0	0.01	0.02	0.10760526359081268
Bisexual	0.0	0.01	0.03	0.07	0.3048856556415558
Bisexual Men	0.0	0.01	0.01	0.0	0.15993306040763855
Black	0.25	0.01	0.0	0.0	0.16713663935661316
Black American Women	0.3	0.2	0.04	0.0	0.24745503067970276
Black Americans	0.25	0.04	0.16	0.0	0.21097534894943237
Black Box	0.0	0.01	0.01	0.0	0.16283667087554932
Black Lives Matter	0.1	0.05	0.01	0.0	0.140594482421875
Black Market	0.0	0.01	0.03	0.0	0.34052497148513794
Black Men	0.0	0.01	0.02	0.0	0.2574642598628998
Black Parents	0.3	0.2	0.04	0.0	0.24745503067970276
Black Patients	0.0	0.0	0.01	0.02	0.10760526359081268
Black Population	0.0	0.0	0.01	0.02	0.10760526359081268
Black Women	0.12	0.05	0.1	0.0	0.16638438403606415
Bladder Training	0.0	0.0	0.01	0.02	0.10760526359081268
Blame	0.0	0.0	0.01	0.02	0.10760526359081268
Bland-Altman	0.0	0.01	0.03	0.0	0.3684643805027008
Bleeding	0.0	0.01	0.01	0.0	0.15993306040763855
Bleeding Episodes	0.0	0.01	0.02	0.0	0.21679943799972534
Bleeding Events	0.3	0.2	0.04	0.0	0.24745503067970276
Blended Care	0.15	0.06	0.15	0.0	0.18571648001670837
Blended Cognitive Behavioral Therapy	0.1	0.05	0.01	0.0	0.140594482421875
Blended Education	0.0	0.01	0.02	0.0	0.21679943799972534
Blended Intervention	0.0	0.01	0.02	0.0	0.2818842828273773
Blended Interventions	0.05	0.01	0.05	0.04	0.09805640578269958
Blended Learning	0.2	0.22	0.14	0.0	0.21306636929512024
Blended Therapy	0.1	0.05	0.13	0.18	0.19427546858787537
Blended Training	0.1	0.05	0.01	0.0	0.140594482421875
Blended Treatment	0.25	0.1	0.13	0.0	0.1851319819688797
Blended Web-Based Intervention	0.0	0.01	0.03	0.0	0.3684643805027008
Blind	0.1	0.05	0.01	0.0	0.140594482421875
Blinded Review	0.3	0.2	0.04	0.0	0.24745503067970276
Blockchain	0.15	0.26	0.57	0.0	0.5375500917434692
Blockchain Efficiency	0.02	0.0	0.01	0.02	0.10760526359081268
Blockchain Segmentation	0.02	0.0	0.01	0.02	0.10760526359081268
Blog	0.05	0.0	0.03	0.0	0.143246591091156
Blog Format	0.0	0.0	0.01	0.02	0.10760526359081268
Blog Platform	0.0	0.01	0.02	0.0	0.21679943799972534
Blog Posts	0.0	0.02	0.31	0.0	0.3387080729007721
Blogging	0.0	0.03	0.13	0.0	0.438862144947052
Blogging Habits	0.0	0.07	0.0	0.08	1.8619709014892578
Blogging Motivations	0.0	0.07	0.0	0.08	1.8619709014892578
Blogosphere	0.0	0.07	0.0	0.08	1.8619709014892578
Blogs	0.0	0.1	0.0	0.0	0.3415718674659729
Blood Alcohol Concentration	0.0	0.01	0.01	0.0	0.15993306040763855
Blood Cancer	0.1	0.05	0.01	0.0	0.140594482421875
Blood Clot	0.0	0.01	0.01	0.0	0.15993306040763855
Blood Collection	0.0	0.0	0.01	0.02	0.10760526359081268
Blood Culture	0.0	0.01	0.03	0.07	0.3048856556415558
Blood Donation	0.3	0.25	0.29	0.0	0.16717761754989624
Blood Film	0.0	0.0	0.01	0.02	0.10760526359081268
Blood Films	0.0	0.01	0.03	0.07	0.3048856556415558
Blood Glucose	0.21	0.18	0.0	0.28	0.22069403529167175
Blood Glucose Data	0.0	0.01	0.01	0.0	0.16283667087554932
Blood Glucose Monitoring	0.0	0.02	0.31	0.0	0.3387080729007721
Blood Lipids Control	0.15	0.01	0.01	0.0	0.15993306040763855
Blood Pressure	0.63	0.68	0.87	0.0	0.720188558101654
Blood Pressure Control	0.0	0.02	0.29	0.0	0.20430827140808105
Blood Pressure Measurement	0.0	0.01	0.01	0.0	0.16283667087554932
Blood Pressure Monitoring	0.1	0.06	0.0	0.0	0.1993553638458252
Blood Pressure Monitors	0.0	0.01	0.02	0.0	0.21679943799972534
Blood Samples	0.0	0.0	0.01	0.02	0.10760526359081268
Blood Test	0.1	0.01	0.03	0.0	0.13284632563591003
Blood Test Results	0.0	0.01	0.03	0.0	0.3684643805027008
Blood Transfusions	0.0	0.01	0.01	0.0	0.16283667087554932
Blood Urea Nitrogen	0.0	0.01	0.01	0.0	0.15993306040763855
Blood Vessels	0.0	0.01	0.01	0.0	0.15993306040763855
Blood-Borne Infections	0.0	0.0	0.04	0.05	0.19554807245731354
Blood-Borne Viruses	0.0	0.01	0.01	0.0	0.16283667087554932
Bloom's Taxonomy	0.3	0.2	0.04	0.0	0.24745503067970276
Blue Button	0.0	0.03	0.07	0.17	0.7406531572341919
Blue Collar Workers	0.0	0.01	0.03	0.0	0.3684643805027008
BluePages	0.0	0.03	0.31	0.0	0.3771284818649292
Blued	0.05	0.03	0.03	0.0	0.1266973465681076
Blued App	0.0	0.01	0.02	0.0	0.21679943799972534
Bluetooth	0.08	0.04	0.03	0.0	0.12068753689527512
Bluetooth-Enabled Scales	0.0	0.01	0.01	0.0	0.16283667087554932
Blunt Making	0.0	0.01	0.02	0.0	0.2574642598628998
Blurred Vision	0.0	0.01	0.01	0.03	0.17142146825790405
Board Certification	0.0	0.03	0.0	0.02	0.6931396722793579
Bodily Integrity	0.0	0.05	0.0	0.0	1.3951404094696045
Body Composition	0.15	0.12	0.0	0.2	0.17876309156417847
Body Dissatisfaction	0.15	0.02	0.35	0.0	0.17199037969112396
Body Dysmorphic Disorder	0.1	0.05	0.01	0.0	0.140594482421875
Body Fat	0.0	0.01	0.02	0.0	0.21679943799972534
Body Fat Mass	0.0	0.01	0.01	0.0	0.16283667087554932
Body Fat Percentage	0.0	0.02	0.04	0.1	0.16173718869686127
Body Image	0.15	0.16	0.49	0.12	0.2036241590976715
Body Listening	0.0	0.01	0.02	0.0	0.2574642598628998
Body Mass Index	0.2	0.21	0.69	0.0	0.31771320104599
Body Motion	0.15	0.01	0.01	0.0	0.15993306040763855
Body Satisfaction	0.1	0.05	0.01	0.0	0.140594482421875
Body Temperature Rhythm	0.0	0.01	0.02	0.0	0.21679943799972534
Body Weight	0.1	0.06	0.34	0.23	0.1981385052204132
Body-Sensing Devices	0.1	0.05	0.01	0.0	0.140594482421875
Body-Worn Sensors	0.0	0.01	0.02	0.0	0.2574642598628998
Bolivia	0.0	0.01	0.01	0.0	0.16283667087554932
Bonding	0.0	0.01	0.03	0.0	0.13284632563591003
Bone Density	0.0	0.0	0.01	0.02	0.10760526359081268
Bone Health	0.3	0.2	0.04	0.0	0.24745503067970276
Bone Marrow Biopsy	0.1	0.05	0.01	0.0	0.140594482421875
Bone Marrow Transplantation	0.0	0.01	0.01	0.0	0.16283667087554932
Bone Metastasis	0.3	0.2	0.04	0.0	0.24745503067970276
Bone Mineral Density	0.1	0.05	0.01	0.0	0.140594482421875
Booster Lessons	0.1	0.05	0.01	0.0	0.140594482421875
Bootstrapping	0.0	0.02	0.02	0.0	0.09171725809574127
Border-Crossing	0.0	0.01	0.02	0.0	0.21679943799972534
Borderline Personality Disorder	0.11	0.05	0.04	0.0	0.10709793865680695
Boricua	0.0	0.01	0.01	0.0	0.16283667087554932
Borreliosis	0.0	0.0	0.01	0.02	0.10760526359081268
Botox	0.0	0.0	0.01	0.02	0.10760526359081268
Bots	0.25	0.12	0.17	0.0	0.2110610157251358
Boundary Detection	0.0	0.01	0.04	0.02	0.3922211229801178
Bowel Cancer	0.0	0.0	0.03	0.0	0.143246591091156
Bowel Disease	0.0	0.01	0.02	0.0	0.21679943799972534
Bowel Movements	0.0	0.0	1.38	3.22	3.492064952850342
Bowel Preparation	0.12	0.1	0.02	0.0	0.08552589267492294
Boxed Warning	0.0	0.01	0.01	0.0	0.15993306040763855
Bradykinesia	0.1	0.05	0.01	0.0	0.140594482421875
Brain	0.0	0.01	0.01	0.0	0.16283667087554932
Brain Activation	0.0	0.01	0.02	0.0	0.2574642598628998
Brain Activity	0.0	0.03	0.05	0.0	0.24202632904052734
Brain Injuries	0.0	0.01	0.02	0.0	0.21679943799972534
Brain Injury	0.25	0.15	0.23	0.0	0.16081637144088745
Brain Lesions	0.0	0.03	0.06	0.0	0.6931396722793579
Brain Mapping	0.05	0.02	0.02	0.0	0.09171725809574127
Brain Metastasis	0.1	0.05	0.01	0.0	0.140594482421875
Brain Tumor	0.08	0.05	0.03	0.0	0.09603311121463776
Brain Tumors	0.0	0.0	0.01	0.02	0.10760526359081268
Brain Volume	0.02	0.01	0.02	0.0	0.09825746715068817
Brain-Machine Interface	0.4	0.02	0.04	0.01	0.4009319245815277
Brain-Machine Interfaces	0.0	0.01	0.02	0.0	0.2818842828273773
Brakerski/Fan-Vercauteren Scheme	0.0	0.01	0.01	0.0	0.15993306040763855
Brand Names	0.3	0.2	0.04	0.0	0.24745503067970276
Branded Websites	0.0	0.01	0.02	0.0	0.2574642598628998
Brands	0.08	0.03	0.03	0.0	0.13065184652805328
Brazil	0.2	0.11	0.0	0.0	0.13653455674648285
Breadth	0.0	0.05	0.0	0.0	1.3951404094696045
Break-Even Analysis	0.0	0.02	0.29	0.0	0.20430827140808105
Break-Even Point	0.0	0.01	0.04	0.02	0.3922211229801178
Breaks	0.3	0.2	0.04	0.0	0.24745503067970276
Breakthrough Technology	0.4	0.2	0.04	0.0	0.24745503067970276
Breast Augmentation	0.0	0.03	0.01	0.04	0.2134271264076233
Breast Biopsy	0.0	0.07	0.0	3.76	2.424741506576538
Breast Cancer	0.65	1.07	0.0	1.04	0.7030733823776245
Breast Cancer Risk Assessment	0.0	0.01	0.04	0.02	0.3922211229801178
Breast Care	0.0	0.05	0.0	0.0	1.3951404094696045
Breast Imaging	0.0	0.01	0.03	0.0	0.3684643805027008
Breast Reconstruction	0.0	0.01	0.03	0.0	0.3684643805027008
Breast Self-Examination	0.0	0.0	0.01	0.02	0.10760526359081268
Breast Tumor	0.0	0.01	0.01	0.0	0.16283667087554932
Breastfeeding	0.0	0.0	0.0	0.0	0.2603665590286255
Breastfeeding Challenges	0.1	0.01	0.03	0.0	0.13284632563591003
Breastfeeding Education	0.0	0.01	0.01	0.0	0.16283667087554932
Breastfeeding Promotion	0.0	0.01	0.01	0.0	0.16283667087554932
Breastfeeding Support	0.3	0.2	0.04	0.0	0.24745503067970276
Breath Alcohol Concentration	0.0	0.01	0.01	0.0	0.15993306040763855
Breath Rate	0.1	0.05	0.01	0.0	0.140594482421875
Breath Sensor	0.0	0.01	0.01	0.03	0.17142146825790405
Breathe Easier Online	0.0	0.03	0.0	0.02	0.6931396722793579
Breathing Exercises	0.22	0.02	0.07	0.07	0.21834717690944672
Breathing Pattern Disorders	0.1	0.05	0.01	0.0	0.140594482421875
Breathing Sounds	0.1	0.05	0.01	0.0	0.140594482421875
Bricolage	0.0	0.01	0.02	0.0	0.21679943799972534
Brief Alcohol Intervention	0.0	0.06	0.0	0.0	0.48707443475723267
Brief Fatigue Inventory	0.0	0.0	0.01	0.02	0.10760526359081268
Brief Intervention	0.1	0.25	0.66	0.0	0.1864956021308899
Brief Interventions	0.0	0.05	0.0	0.0	0.11839035153388977
Brief Message Content	0.0	0.01	0.01	0.0	0.16283667087554932
Brief Messages	0.0	0.01	0.03	0.0	0.13284632563591003
Brief Mindfulness	0.15	0.01	0.01	0.0	0.15993306040763855
Brief Pain Inventory	0.0	0.01	0.03	0.0	0.3684643805027008
Bright Pink	0.0	0.01	0.01	0.0	0.15993306040763855
British Columbia	0.0	0.0	0.07	0.0	0.12538999319076538
British National Health Service	0.0	0.07	0.0	0.97	3.492064952850342
Broadband	0.0	0.09	0.0	0.39	0.25312358140945435
Broadband Access	0.1	0.05	0.01	0.0	0.140594482421875
Broadband Connectivity	0.0	0.01	0.04	0.02	0.3922211229801178
Broken Heart Syndrome	0.1	0.05	0.01	0.0	0.140594482421875
Browsing Channels	0.0	0.0	0.01	0.02	0.10760526359081268
Brute Force Analysis	0.0	0.02	0.28	0.0	0.5046185255050659
Buddy System	0.0	0.01	0.01	0.0	0.15993306040763855
Budget Impacts	0.0	0.04	0.0	0.0	1.0854556560516357
Budget Planning	0.0	0.01	0.03	0.0	0.3684643805027008
Budget Variance	0.0	0.01	0.01	0.0	0.16283667087554932
Built Environment	0.15	0.04	0.04	0.0	0.11114804446697235
Bulimia Nervosa	0.0	0.0	0.59	0.0	0.267300546169281
Bulletin Board	0.0	0.07	0.0	0.08	1.8619709014892578
Bulletin Boards	0.0	0.07	0.0	0.08	1.8619709014892578
Bullying	0.0	0.0	0.01	0.02	0.10760526359081268
Bundled Care	0.15	0.01	0.01	0.0	0.15993306040763855
Buprenorphine	0.25	0.25	0.13	0.0	0.1558486372232437
Burden	0.0	0.05	0.0	0.0	0.1810707151889801
Burn Injury	0.0	0.01	0.03	0.07	0.3048856556415558
Burn Pain	0.0	0.0	0.01	0.02	0.10760526359081268
Burn Prevention	0.25	0.02	0.06	0.0	0.19318565726280212
Burnout	0.9	0.16	0.11	0.15	0.7038410305976868
Burnout Prevention	0.4	0.2	0.04	0.0	0.24745503067970276
Business Continuity	0.0	0.01	0.02	0.0	0.21679943799972534
Business Ecosystem	0.0	0.0	0.01	0.02	0.10760526359081268
Business Education	0.0	0.01	0.03	0.0	0.3684643805027008
Business Intelligence	0.0	0.01	0.01	0.0	0.16283667087554932
Business Modeling	0.0	0.08	0.0	0.0	2.127122402191162
Business Models	0.15	0.1	0.11	0.02	0.12593626976013184
Business Plan	0.0	0.01	0.03	0.0	0.3684643805027008
Business Process Model and Notation	0.15	0.01	0.01	0.0	0.15993306040763855
Business Sustainability	0.0	0.0	0.01	0.02	0.10760526359081268
Businesses	0.0	0.01	0.01	0.0	0.16283667087554932
Buying	0.0	0.01	0.01	0.0	0.16283667087554932
Bystander Behaviors	0.0	0.0	0.01	0.02	0.10760526359081268
Bystander Intervention	0.12	0.02	0.04	0.0	0.15512149035930634
C-Reactive Protein	0.22	0.25	0.07	0.06	0.19651685655117035
C-Score	0.1	0.05	0.01	0.0	0.140594482421875
C-value	0.0	0.1	0.0	1.84	2.424741506576538
CABG	0.08	0.05	0.05	0.04	0.15236055850982666
CAGE	0.0	0.01	0.03	0.0	0.34052497148513794
CAHPS	0.0	0.0	0.01	0.02	0.10760526359081268
CANTAB	0.0	0.01	0.01	0.0	0.16283667087554932
CANreduce	0.15	0.01	0.01	0.0	0.15993306040763855
CAPD	0.3	0.2	0.04	0.0	0.24745503067970276
CAPE Framework	0.2	0.05	0.01	0.0	0.140594482421875
CAPTCHA	0.3	0.2	0.04	0.0	0.24745503067970276
CAT	0.0	0.01	0.02	0.0	0.2574642598628998
CBD	0.15	0.0	0.03	0.01	0.11908004432916641
CBT	0.25	0.02	0.33	0.11	0.226649671792984
CBT Literacy	0.0	0.03	0.0	0.02	0.6931396722793579
CCDS	0.15	0.01	0.01	0.0	0.15993306040763855
CCSVI	0.0	0.01	0.06	0.0	0.31512826681137085
CD-ROM	0.0	0.04	0.0	1.08	2.400644540786743
CD-ROM Delivery	0.0	0.08	0.0	0.0	2.0846054553985596
CD4 Cell Count	0.0	0.03	0.0	0.02	0.6931396722793579
CD4 Count	0.1	0.05	0.01	0.0	0.140594482421875
CDC	0.1	0.03	0.31	0.0	0.2250201255083084
CDK4/6 Inhibitors	0.0	0.01	0.02	0.0	0.2574642598628998
CDSS	0.1	0.05	0.01	0.0	0.140594482421875
CE Marking	0.15	0.01	0.01	0.0	0.15993306040763855
CELL	0.1	0.05	0.01	0.0	0.140594482421875
CES-D	0.0	0.01	0.02	0.0	0.2574642598628998
CHA2DS2-VASc Score	0.25	0.02	0.07	0.0	0.1716431975364685
CHARGE-AF Score	0.2	0.05	0.01	0.0	0.140594482421875
CHERRIES	0.0	0.11	0.0	2.14	1.9765825271606445
CHILI Protocol	0.0	0.0	0.0	98.8	6.710455417633057
CHIT	0.0	0.01	0.02	0.0	0.21679943799972534
CINAHL	0.0	0.01	0.02	0.0	0.2574642598628998
CLEFT-Q	0.0	0.0	0.01	0.02	0.10760526359081268
COCO Nutritionist	0.0	0.01	0.01	0.0	0.15993306040763855
CODEX	0.5	0.2	0.04	0.0	0.24745503067970276
COM-B Model	0.25	0.01	0.0	0.0	0.19587230682373047
COMISA	0.3	0.2	0.04	0.0	0.24745503067970276
COMPASS	0.3	0.2	0.04	0.0	0.24745503067970276
CONSORT Statement	0.0	0.01	0.02	0.0	0.2574642598628998
CONSORT-EHEALTH	0.0	0.03	0.0	0.02	0.6931396722793579
COPD	0.35	0.33	0.3	0.0	0.39547643065452576
CORBA	0.0	0.0	0.0	98.8	6.710455417633057
CORD-19	0.0	0.0	0.01	0.02	0.10760526359081268
CORE	0.15	0.01	0.01	0.0	0.15993306040763855
COSMIN	0.15	0.0	0.03	0.01	0.11908004432916641
COVID-19	12.5	14.04	15.53	2.2	21.607616424560547
COVID-19 Pandemic	0.1	0.02	0.05	0.0	0.23317955434322357
COVID-19 Prevention	0.05	0.05	0.01	0.0	0.140594482421875
COVID-19 Testing	0.05	0.01	0.01	0.0	0.15993306040763855
COVID-19 Vaccine	0.3	0.2	0.04	0.0	0.24745503067970276
COVID-19 Variants	0.5	0.2	0.04	0.0	0.24745503067970276
CPAP	0.15	0.11	0.0	0.38	0.38082969188690186
CPAP Compliance	0.0	0.0	0.01	0.02	0.10760526359081268
CPOE Implementation	0.0	0.05	0.0	0.0	1.3951404094696045
CPR	0.2	0.03	0.1	0.0	0.3033931851387024
CPR Training	0.1	0.05	0.01	0.0	0.140594482421875
CQM	0.0	0.02	0.28	0.0	0.5046185255050659
CRAFFT	0.0	0.01	0.04	0.02	0.3922211229801178
CREMAS	0.0	0.01	0.02	0.0	0.21679943799972534
CRISPR	0.15	0.01	0.01	0.0	0.15993306040763855
CRISPR-Cas9	0.02	0.0	0.01	0.02	0.10760526359081268
CSCW	0.0	0.01	0.03	0.0	0.34052497148513794
CSIRO Total Wellbeing Diet	0.0	0.0	0.01	0.02	0.10760526359081268
CTRSS	0.0	0.01	0.03	0.0	0.3684643805027008
CTSA	0.15	0.01	0.01	0.0	0.15993306040763855
Caffeine Interventions	0.0	0.01	0.01	0.0	0.15993306040763855
Caffeine Optimization	0.15	0.01	0.01	0.0	0.15993306040763855
CalFit	0.0	0.02	0.28	0.0	0.5046185255050659
Calcium Channel Blockers	0.0	0.0	0.01	0.02	0.10760526359081268
Calendar-Based Method	0.0	0.01	0.02	0.0	0.2574642598628998
Calf Circumference	0.1	0.05	0.01	0.0	0.140594482421875
Calibrated Trust	0.3	0.2	0.04	0.0	0.24745503067970276
Calibration	0.08	0.02	0.39	0.0	0.15181367099285126
Calibration Bias	0.1	0.05	0.01	0.0	0.140594482421875
Calibration Difficulty	0.0	0.01	0.03	0.0	0.34052497148513794
Calibration Error	0.0	0.01	0.03	0.0	0.34052497148513794
Calibration Methods	0.1	0.01	0.03	0.0	0.34052497148513794
Calibration Time	0.0	0.01	0.03	0.0	0.34052497148513794
California	0.0	0.0	0.0	0.32	0.3300337791442871
Call Center	0.0	0.01	0.01	0.0	0.16283667087554932
Call Detail Records	0.0	0.0	0.01	0.02	0.10760526359081268
Call for Papers	0.0	0.0	0.0	1.06	4.39161491394043
Call to Action	0.1	0.05	0.01	0.0	0.140594482421875
CallMeSmart	0.0	0.02	0.28	0.0	0.5046185255050659
Calls To Action	0.0	0.0	0.01	0.02	0.10760526359081268
Calm Rooms	0.1	0.05	0.01	0.0	0.140594482421875
Caloric Information	0.1	0.05	0.01	0.0	0.140594482421875
Caloric Intake	0.09	0.01	0.02	0.0	0.09825746715068817
Caloric Monitoring	0.0	0.01	0.03	0.0	0.3684643805027008
Calorie Counting	0.0	0.0	0.01	0.02	0.10760526359081268
Calorie Intake	0.0	0.09	0.0	1.0	0.6971379518508911
Cambodia	0.15	0.05	0.32	0.07	0.22682861983776093
Cameras	0.0	0.01	0.02	0.0	0.2574642598628998
Campaign	0.0	0.01	0.01	0.0	0.16283667087554932
Campaign Awareness	0.0	0.01	0.03	0.07	0.3048856556415558
Campaign Evaluation	0.25	0.05	0.1	0.0	0.244863361120224
Campaign Optimization	0.0	0.01	0.03	0.0	0.34052497148513794
Campaign Positioning	0.0	0.0	0.01	0.02	0.10760526359081268
Campaign Success	0.4	0.2	0.04	0.0	0.24745503067970276
Campaign Success Factors	0.1	0.05	0.01	0.0	0.140594482421875
Campaigns	0.3	0.2	0.04	0.0	0.24745503067970276
Canada	0.45	0.48	0.66	0.0	0.4725930690765381
Canadian CT Head Rule	0.0	0.01	0.02	0.0	0.2574642598628998
Canadian Cities	0.0	0.01	0.01	0.0	0.15993306040763855
Canadian Community Health Survey	0.0	0.01	0.03	0.07	0.3048856556415558
Cancellation	0.0	0.01	0.01	0.0	0.16283667087554932
Cancer	1.8	1.99	0.92	0.23	1.8742469549179077
Cancer Awareness	0.0	0.01	0.01	0.0	0.16283667087554932
Cancer Care	0.32	0.14	0.17	0.0	0.2932896614074707
Cancer Centers	0.0	0.01	0.01	0.0	0.16283667087554932
Cancer Communication	0.0	0.11	0.0	1.4	0.3839026093482971
Cancer Communications	0.0	0.07	0.0	3.76	2.424741506576538
Cancer Control	0.3	0.2	0.04	0.0	0.24745503067970276
Cancer Detection	0.15	0.01	0.01	0.0	0.15993306040763855
Cancer Diagnosis	0.08	0.05	0.03	0.0	0.09603311121463776
Cancer Diagnostics	0.0	0.0	0.01	0.02	0.10760526359081268
Cancer Genetics	0.0	0.04	0.04	0.0	0.42541852593421936
Cancer Genomics	0.0	0.01	0.01	0.0	0.16283667087554932
Cancer Hospitals	0.0	0.0	0.0	1.06	4.39161491394043
Cancer Immunotherapy	0.0	0.0	0.01	0.02	0.10760526359081268
Cancer Incidence	0.0	0.01	0.02	0.0	0.2574642598628998
Cancer Information	0.0	0.22	0.0	2.73	1.7315517663955688
Cancer Journey	0.0	0.0	0.02	0.02	0.07792387157678604
Cancer Knowledge	0.0	0.03	0.0	0.02	0.6931396722793579
Cancer Misinformation	0.2	0.05	0.01	0.0	0.140594482421875
Cancer News	0.0	0.0	0.01	0.02	0.10760526359081268
Cancer Outcomes	0.0	0.0	0.01	0.02	0.10760526359081268
Cancer Patients	0.0	0.17	0.0	1.41	0.11529672145843506
Cancer Prevention	0.22	0.27	0.32	0.35	0.2165449857711792
Cancer Recovery	0.1	0.05	0.01	0.0	0.140594482421875
Cancer Registry	0.0	0.01	0.02	0.0	0.2818842828273773
Cancer Research	0.0	0.0	0.01	0.02	0.10760526359081268
Cancer Risk	0.0	0.07	0.0	0.0	0.2324969470500946
Cancer Risk Factors	0.0	0.01	0.02	0.0	0.2574642598628998
Cancer Risk Reduction	0.0	0.03	0.0	0.02	0.6931396722793579
Cancer Screening	0.08	0.17	0.27	0.0	0.13422314822673798
Cancer Staging	0.15	0.09	0.0	0.97	0.6948291063308716
Cancer Support	0.0	0.1	0.0	0.37	0.7638671398162842
Cancer Supportive Care	0.0	0.01	0.03	0.0	0.3684643805027008
Cancer Survivors	0.25	0.23	0.0	0.08	0.2509147524833679
Cancer Survivorship	0.0	0.27	0.0	0.38	0.20780372619628906
Cancer Symptoms	0.0	0.01	0.02	0.0	0.21679943799972534
Cancer Treatment	0.15	0.08	0.13	0.0	0.11751380562782288
Cancer-Related Fatigue	0.0	0.0	0.01	0.02	0.10760526359081268
Candida Albicans	0.0	0.0	0.01	0.02	0.10760526359081268
Candida Glabrata	0.0	0.0	0.01	0.02	0.10760526359081268
Cannabidiol	0.25	0.01	0.16	0.0	0.2018681764602661
Cannabinoids	0.3	0.25	0.13	0.0	0.1558486372232437
Cannabis	0.3	0.17	0.81	0.13	0.4233008623123169
Cannabis Clinics	0.3	0.2	0.04	0.0	0.24745503067970276
Cannabis Consumption	0.0	0.01	0.03	0.07	0.3048856556415558
Cannabis Effects	0.1	0.05	0.01	0.0	0.140594482421875
Cannabis Legalization	0.3	0.2	0.04	0.0	0.24745503067970276
Cannabis Outlets	0.0	0.01	0.01	0.0	0.16283667087554932
Cannabis Use	0.15	0.07	0.0	0.0	0.3715061545372009
Cannabis Use Disorder	0.15	0.01	0.01	0.0	0.15993306040763855
Canonical Correlation	0.0	0.01	0.02	0.0	0.2574642598628998
Canteen Revenue	0.0	0.0	0.01	0.02	0.10760526359081268
Cantonese	0.3	0.2	0.04	0.0	0.24745503067970276
Capability	0.15	0.06	0.08	0.0	0.1390741616487503
Capacity Building	0.15	0.06	0.12	0.07	0.13711018860340118
Capacity Utilization	0.0	0.01	0.01	0.0	0.15993306040763855
Capital-Enhancing Activities	0.0	0.01	0.04	0.02	0.3922211229801178
Capitalization	0.0	0.01	0.01	0.0	0.15993306040763855
Capitation	0.0	0.0	0.01	0.02	0.10760526359081268
Car Accidents	0.0	0.01	0.01	0.0	0.15993306040763855
Carbohydrate	0.0	0.0	0.01	0.02	0.10760526359081268
Carbohydrate Estimation	0.0	0.01	0.03	0.07	0.3048856556415558
Carbohydrate Restriction	0.0	0.01	0.01	0.0	0.16283667087554932
Carbon Emissions	0.1	0.05	0.01	0.0	0.140594482421875
Carbon Footprint	0.1	0.05	0.01	0.0	0.140594482421875
Carbon Monoxide	0.0	0.02	0.28	0.0	0.16536495089530945
Carbon Monoxide Checker	0.0	0.01	0.01	0.0	0.16283667087554932
Carbon Monoxide Validation	0.3	0.2	0.04	0.0	0.24745503067970276
Carbon Monoxide Verification	0.0	0.01	0.01	0.0	0.15993306040763855
Carbon Neutrality	0.1	0.05	0.01	0.0	0.140594482421875
Card-Sort	0.0	0.0	0.01	0.02	0.10760526359081268
Cardiac Anxiety	0.0	0.04	0.05	0.01	0.23965662717819214
Cardiac Anxiety Questionnaire	0.0	0.0	0.01	0.02	0.10760526359081268
Cardiac Arrest	0.15	0.12	0.1	0.0	0.17365585267543793
Cardiac Arrhythmia	0.1	0.01	0.01	0.0	0.15993306040763855
Cardiac Autonomic Function	0.15	0.01	0.01	0.0	0.15993306040763855
Cardiac Care	0.0	0.0	0.01	0.02	0.10760526359081268
Cardiac Disorders	0.15	0.01	0.01	0.0	0.15993306040763855
Cardiac Patients	0.0	0.01	0.07	0.0	0.3403092324733734
Cardiac Rehabilitation	0.25	0.23	0.73	0.0	0.28723758459091187
Cardiac Remodeling	0.3	0.2	0.04	0.0	0.24745503067970276
Cardiac Resynchronization Therapy	0.1	0.04	0.06	0.0	0.14267322421073914
Cardiac Risk Factors	0.0	0.05	0.0	0.0	1.3951404094696045
Cardiac Surgery	0.2	0.17	0.0	1.04	0.25181859731674194
Cardiac Telerehabilitation	0.1	0.02	0.05	0.0	0.17546209692955017
Cardiac-Related Fear	0.0	0.01	0.02	0.0	0.21679943799972534
Cardinality Matching	0.0	0.01	0.02	0.0	0.21679943799972534
Cardio-Cerebrovascular Events	0.0	0.01	0.02	0.0	0.21679943799972534
Cardio-Respiratory	0.0	0.01	0.03	0.0	0.3684643805027008
Cardiologists	0.0	0.01	0.04	0.02	0.3922211229801178
Cardiology	0.22	0.15	1.81	2.72	0.2024623155593872
Cardiometabolic Conditions	0.12	0.04	0.02	0.0	0.10248386114835739
Cardiometabolic Diseases	0.05	0.03	0.03	0.0	0.1266973465681076
Cardiometabolic Health	0.3	0.2	0.04	0.0	0.24745503067970276
Cardiometabolic Outcomes	0.12	0.1	0.02	0.0	0.08552589267492294
Cardiometabolic Risk	0.1	0.04	0.07	0.01	0.15253525972366333
Cardiometabolic Risk Factors	0.1	0.05	0.01	0.0	0.140594482421875
Cardiopulmonary Exercise Testing	0.0	0.01	0.02	0.0	0.21679943799972534
Cardiopulmonary Resuscitation	0.21	0.18	0.0	0.0	0.22253264486789703
Cardiorespiratory Fitness	0.2	0.02	0.06	0.0	0.19478543102741241
Cardiovascular	0.0	0.07	0.0	0.0	0.6050171256065369
Cardiovascular Care	0.0	0.01	0.03	0.07	0.3048856556415558
Cardiovascular Catheterization	0.0	0.01	0.02	0.0	0.2574642598628998
Cardiovascular Complications	0.15	0.01	0.01	0.0	0.15993306040763855
Cardiovascular Conditions	0.05	0.06	0.0	0.0	0.41786667704582214
Cardiovascular Data	0.1	0.05	0.01	0.0	0.140594482421875
Cardiovascular Disease	0.55	0.67	0.47	0.0	0.7434033751487732
Cardiovascular Diseases	0.43	0.38	0.64	0.0	0.3630027770996094
Cardiovascular Function	0.0	0.01	0.01	0.0	0.15993306040763855
Cardiovascular Health	0.12	0.05	0.58	0.23	0.16397327184677124
[truncated: 18,839 more rows]
